# Supplementary material for: Composition-based statistics and translated nucleotide searches: Improving the TBLASTN module of BLAST
Source: BMC Biol. 2006 Dec 7;4:41. doi: 10.1186/1741-7007-4-41 (PMC1779365; doi:10.1186/1741-7007-4-41)
Supplement: Additional File 1 — Permuted mouse sequences. Sequence data used to test the statistical accuracy of TBLASTN. These data are not suitable for inclusion in a sequence database, as they have been randomly permuted and no longer represent true biological sequences. See the README included in the archive. [file 1741-7007-4-41-S1.tgz]

Archive with 1,002 entries (1,001 files):
- mouse_scr
- mouse_scr/7710048.scrfaa
- mouse_scr/7710058.scrfaa
- mouse_scr/50872131.scrfaa
- mouse_scr/34610215.scrfaa
- mouse_scr/41055590.scrfaa
- mouse_scr/37059808.scrfaa
- mouse_scr/7657401.scrfaa
- mouse_scr/76643123.scrfaa
- mouse_scr/32401425.scrfaa
- mouse_scr/27753955.scrfaa
- mouse_scr/32189409.scrfaa
- mouse_scr/39995102.scrfaa
- mouse_scr/6680496.scrfaa
- mouse_scr/70909352.scrfaa
- mouse_scr/31982627.scrfaa
- mouse_scr/21687028.scrfaa
- mouse_scr/58801448.scrfaa
- mouse_scr/58801454.scrfaa
- mouse_scr/62526037.scrfaa
- mouse_scr/62526050.scrfaa
- mouse_scr/21311819.scrfaa
- mouse_scr/29126243.scrfaa
- mouse_scr/6679349.scrfaa
- mouse_scr/33695072.scrfaa
- mouse_scr/6678633.scrfaa
- mouse_scr/29244466.scrfaa
- mouse_scr/51593105.scrfaa
- mouse_scr/8393150.scrfaa
- mouse_scr/7106359.scrfaa
- mouse_scr/7106393.scrfaa
- mouse_scr/9624986.scrfaa
- mouse_scr/9789927.scrfaa
- mouse_scr/21326442.scrfaa
- mouse_scr/40804757.scrfaa
- mouse_scr/41055046.scrfaa
- mouse_scr/6753580.scrfaa
- mouse_scr/74315957.scrfaa
- mouse_scr/6754706.scrfaa
- mouse_scr/30409994.scrfaa
- mouse_scr/6679120.scrfaa
- mouse_scr/6679170.scrfaa
- mouse_scr/68448539.scrfaa
- mouse_scr/65301467.scrfaa
- mouse_scr/65787201.scrfaa
- mouse_scr/74315990.scrfaa
- mouse_scr/78000177.scrfaa
- mouse_scr/8567340.scrfaa
- mouse_scr/46402279.scrfaa
- mouse_scr/6680335.scrfaa
- mouse_scr/6680385.scrfaa
- mouse_scr/32189430.scrfaa
- mouse_scr/75812918.scrfaa
- mouse_scr/57529083.scrfaa
- mouse_scr/6753096.scrfaa
- mouse_scr/6753312.scrfaa
- mouse_scr/83649727.scrfaa
- mouse_scr/83649760.scrfaa
- mouse_scr/6679213.scrfaa
- mouse_scr/40556366.scrfaa
- mouse_scr/27544955.scrfaa
- mouse_scr/30017399.scrfaa
- mouse_scr/33695141.scrfaa
- mouse_scr/29243968.scrfaa
- mouse_scr/30348962.scrfaa
- mouse_scr/30410014.scrfaa
- mouse_scr/6753548.scrfaa
- mouse_scr/27777679.scrfaa
- mouse_scr/28076901.scrfaa
- mouse_scr/33239152.scrfaa
- mouse_scr/33239180.scrfaa
- mouse_scr/21312918.scrfaa
- mouse_scr/21312950.scrfaa
- mouse_scr/76670300.scrfaa
- mouse_scr/83776571.scrfaa
- mouse_scr/83921584.scrfaa
- mouse_scr/46358380.scrfaa
- mouse_scr/8393063.scrfaa
- mouse_scr/9910474.scrfaa
- mouse_scr/27545207.scrfaa
- mouse_scr/6754870.scrfaa
- mouse_scr/18875392.scrfaa
- mouse_scr/71361676.scrfaa
- mouse_scr/71725391.scrfaa
- mouse_scr/31981808.scrfaa
- mouse_scr/7305093.scrfaa
- mouse_scr/28416440.scrfaa
- mouse_scr/33563244.scrfaa
- mouse_scr/46810299.scrfaa
- mouse_scr/46849705.scrfaa
- mouse_scr/22129077.scrfaa
- mouse_scr/7305255.scrfaa
- mouse_scr/76781479.scrfaa
- mouse_scr/6754646.scrfaa
- mouse_scr/9055348.scrfaa
- mouse_scr/27753989.scrfaa
- mouse_scr/31981912.scrfaa
- mouse_scr/49258208.scrfaa
- mouse_scr/50233834.scrfaa
- mouse_scr/31560663.scrfaa
- mouse_scr/6680165.scrfaa
- mouse_scr/8393240.scrfaa
- mouse_scr/8393396.scrfaa
- mouse_scr/6754038.scrfaa
- mouse_scr/27369615.scrfaa
- mouse_scr/30424726.scrfaa
- mouse_scr/38348510.scrfaa
- mouse_scr/34328354.scrfaa
- mouse_scr/6679337.scrfaa
- mouse_scr/58082059.scrfaa
- mouse_scr/22128889.scrfaa
- mouse_scr/28893543.scrfaa
- mouse_scr/28893569.scrfaa
- mouse_scr/6679098.scrfaa
- mouse_scr/38490690.scrfaa
- mouse_scr/31981832.scrfaa
- mouse_scr/74315992.scrfaa
- mouse_scr/38348230.scrfaa
- mouse_scr/6754790.scrfaa
- mouse_scr/56790900.scrfaa
- mouse_scr/9789943.scrfaa
- mouse_scr/9789945.scrfaa
- mouse_scr/28195398.scrfaa
- mouse_scr/29244292.scrfaa
- mouse_scr/31543739.scrfaa
- mouse_scr/31543782.scrfaa
- mouse_scr/6678790.scrfaa
- mouse_scr/6754150.scrfaa
- mouse_scr/6754578.scrfaa
- mouse_scr/6754612.scrfaa
- mouse_scr/33859817.scrfaa
- mouse_scr/70778915.scrfaa
- mouse_scr/9055170.scrfaa
- mouse_scr/9055382.scrfaa
- mouse_scr/40254486.scrfaa
- mouse_scr/40254179.scrfaa
- mouse_scr/74136555.scrfaa
- mouse_scr/4507783.scrfaa
- mouse_scr/58801432.scrfaa
- mouse_scr/9910132.scrfaa
- mouse_scr/9910154.scrfaa
- mouse_scr/31981157.scrfaa
- mouse_scr/71061460.scrfaa
- mouse_scr/23510281.scrfaa
- mouse_scr/23510303.scrfaa
- mouse_scr/60593005.scrfaa
- mouse_scr/67010053.scrfaa
- mouse_scr/6678379.scrfaa
- mouse_scr/29244222.scrfaa
- mouse_scr/29244256.scrfaa
- mouse_scr/6678015.scrfaa
- mouse_scr/62821772.scrfaa
- mouse_scr/6806909.scrfaa
- mouse_scr/46195739.scrfaa
- mouse_scr/6679827.scrfaa
- mouse_scr/6679873.scrfaa
- mouse_scr/6680261.scrfaa
- mouse_scr/6680417.scrfaa
- mouse_scr/52546702.scrfaa
- mouse_scr/70909349.scrfaa
- mouse_scr/70909361.scrfaa
- mouse_scr/25282389.scrfaa
- mouse_scr/45238583.scrfaa
- mouse_scr/45331202.scrfaa
- mouse_scr/6753894.scrfaa
- mouse_scr/6677815.scrfaa
- mouse_scr/6678085.scrfaa
- mouse_scr/6677739.scrfaa
- mouse_scr/58037503.scrfaa
- mouse_scr/21489935.scrfaa
- mouse_scr/28202017.scrfaa
- mouse_scr/78126155.scrfaa
- mouse_scr/81295421.scrfaa
- mouse_scr/40254215.scrfaa
- mouse_scr/46402213.scrfaa
- mouse_scr/55742784.scrfaa
- mouse_scr/56090544.scrfaa
- mouse_scr/82524302.scrfaa
- mouse_scr/31981708.scrfaa
- mouse_scr/6680748.scrfaa
- mouse_scr/6680764.scrfaa
- mouse_scr/67625739.scrfaa
- mouse_scr/4506285.scrfaa
- mouse_scr/7305505.scrfaa
- mouse_scr/70906455.scrfaa
- mouse_scr/70906472.scrfaa
- mouse_scr/7710064.scrfaa
- mouse_scr/7710074.scrfaa
- mouse_scr/27370276.scrfaa
- mouse_scr/31981647.scrfaa
- mouse_scr/6680013.scrfaa
- mouse_scr/28893301.scrfaa
- mouse_scr/45387933.scrfaa
- mouse_scr/46048249.scrfaa
- mouse_scr/46048407.scrfaa
- mouse_scr/71067112.scrfaa
- mouse_scr/70909314.scrfaa
- mouse_scr/68448515.scrfaa
- mouse_scr/6755883.scrfaa
- mouse_scr/61969658.scrfaa
- mouse_scr/62000629.scrfaa
- mouse_scr/37574104.scrfaa
- mouse_scr/6680684.scrfaa
- mouse_scr/58037447.scrfaa
- mouse_scr/6678800.scrfaa
- mouse_scr/70794807.scrfaa
- mouse_scr/20270208.scrfaa
- mouse_scr/20270273.scrfaa
- mouse_scr/26986577.scrfaa
- mouse_scr/41281945.scrfaa
- mouse_scr/46519173.scrfaa
- mouse_scr/70980543.scrfaa
- mouse_scr/9506735.scrfaa
- mouse_scr/21314864.scrfaa
- mouse_scr/6681203.scrfaa
- mouse_scr/58082053.scrfaa
- mouse_scr/63025208.scrfaa
- mouse_scr/30425050.scrfaa
- mouse_scr/6680107.scrfaa
- mouse_scr/6680113.scrfaa
- mouse_scr/22324938.scrfaa
- mouse_scr/21717775.scrfaa
- mouse_scr/30794430.scrfaa
- mouse_scr/33859626.scrfaa
- mouse_scr/7304943.scrfaa
- mouse_scr/6680962.scrfaa
- mouse_scr/6681031.scrfaa
- mouse_scr/6755076.scrfaa
- mouse_scr/23346613.scrfaa
- mouse_scr/23346619.scrfaa
- mouse_scr/28893541.scrfaa
- mouse_scr/27532967.scrfaa
- mouse_scr/54633302.scrfaa
- mouse_scr/33563380.scrfaa
- mouse_scr/21450349.scrfaa
- mouse_scr/21553103.scrfaa
- mouse_scr/12963719.scrfaa
- mouse_scr/13878223.scrfaa
- mouse_scr/24418895.scrfaa
- mouse_scr/13385216.scrfaa
- mouse_scr/31559883.scrfaa
- mouse_scr/6753844.scrfaa
- mouse_scr/71037375.scrfaa
- mouse_scr/27370286.scrfaa
- mouse_scr/31044449.scrfaa
- mouse_scr/28916663.scrfaa
- mouse_scr/31542445.scrfaa
- mouse_scr/40255281.scrfaa
- mouse_scr/27369529.scrfaa
- mouse_scr/6753798.scrfaa
- mouse_scr/56699423.scrfaa
- mouse_scr/71895291.scrfaa
- mouse_scr/29244322.scrfaa
- mouse_scr/6678273.scrfaa
- mouse_scr/6678341.scrfaa
- mouse_scr/16758698.scrfaa
- mouse_scr/57864120.scrfaa
- mouse_scr/58037095.scrfaa
- mouse_scr/9937972.scrfaa
- mouse_scr/6679229.scrfaa
- mouse_scr/7305395.scrfaa
- mouse_scr/46519171.scrfaa
- mouse_scr/6679879.scrfaa
- mouse_scr/56699432.scrfaa
- mouse_scr/7305215.scrfaa
- mouse_scr/58743310.scrfaa
- mouse_scr/60678241.scrfaa
- mouse_scr/30842792.scrfaa
- mouse_scr/58801276.scrfaa
- mouse_scr/72384367.scrfaa
- mouse_scr/7304969.scrfaa
- mouse_scr/33239326.scrfaa
- mouse_scr/33239356.scrfaa
- mouse_scr/40556274.scrfaa
- mouse_scr/40556290.scrfaa
- mouse_scr/8394487.scrfaa
- mouse_scr/21312970.scrfaa
- mouse_scr/6678245.scrfaa
- mouse_scr/6679599.scrfaa
- mouse_scr/40255287.scrfaa
- mouse_scr/31982236.scrfaa
- mouse_scr/33238974.scrfaa
- mouse_scr/70995311.scrfaa
- mouse_scr/30425290.scrfaa
- mouse_scr/30520031.scrfaa
- mouse_scr/56606137.scrfaa
- mouse_scr/75677442.scrfaa
- mouse_scr/75677534.scrfaa
- mouse_scr/27754118.scrfaa
- mouse_scr/21359825.scrfaa
- mouse_scr/21735473.scrfaa
- mouse_scr/71896543.scrfaa
- mouse_scr/9789975.scrfaa
- mouse_scr/8393235.scrfaa
- mouse_scr/31981513.scrfaa
- mouse_scr/9790103.scrfaa
- mouse_scr/75832039.scrfaa
- mouse_scr/lcl.py
- mouse_scr/7106403.scrfaa
- mouse_scr/23346463.scrfaa
[truncated: 702 more entries]
