# Supplementary material for: Composition-based statistics and translated nucleotide searches: Improving the TBLASTN module of BLAST
Source: BMC Biol. 2006 Dec 7;4:41. doi: 10.1186/1741-7007-4-41 (PMC1779365; doi:10.1186/1741-7007-4-41)
Supplement: Additional File 1 — Permuted mouse sequences. Sequence data used to test the statistical accuracy of TBLASTN. These data are not suitable for inclusion in a sequence database, as they have been randomly permuted and no longer represent true biological sequences. See the README included in the archive. [file 1741-7007-4-41-S1.tgz › mouse_scr/76643123.scrfaa]

>lcl|76643123| RANDOM PERMUTATION of gi|76643123|ref|XP_583774.2| PREDICTED: similar to nemo like kinase isoform 1 [Bos taurus] >gi|76643121|ref|XP_873096.1| PREDICTED: similar to nemo like kinase isoform 3 [Bos taurus] >gi|40254628|ref|NP_032728.2| nemo like kinase [Mus musculus]
SRARHVDDQLRHLLLDRDNGQLDIGQISHDFSHMPIHHHSAHLAKDMVRAKLVEVHGEQKVLAPRELVVQLRALLIVHSG
PLANPIRGGLQQYFAYPYDASPGAGPRCHIPLGVDCFSHNWHQETRCACINTLPSKYLCVQRLDCFFSVFGAHYSLLTPH
ACQGASTFFVPIAALPLPGSLTATYTHLKTNNPTLFQYAKQQDPVAEKSIFAGHIGLHATHDVALMHPATGNVVLSIQVL
SLFHAELPLCHKRAGFHSQAPPQASPTIYALYIKTAGRVHHKHAKGLLHHQHAVAAAIRSNNPPSPNFVANMRVHPILIA
AKRMGPEGQYSEVKSHHPQSNKSQAEFEFLWEFALHDQMMAEIVPPEKYNRKKYSQAVKSGSQRDLDHKLIACPAVLDIL
QWIHQEPMQLYLSLHFPVQAPRAQSRVLEIACLDSTGMSADTVTDATSDYVPASVMQSHKSSEFPPSHFPHHLQARIEAI
PPKKSQPDTICAPAIREGGAPEAVVVMTEHELCAQ
