# Supplementary material for: Composition-based statistics and translated nucleotide searches: Improving the TBLASTN module of BLAST
Source: BMC Biol. 2006 Dec 7;4:41. doi: 10.1186/1741-7007-4-41 (PMC1779365; doi:10.1186/1741-7007-4-41)
Supplement: Additional File 1 — Permuted mouse sequences. Sequence data used to test the statistical accuracy of TBLASTN. These data are not suitable for inclusion in a sequence database, as they have been randomly permuted and no longer represent true biological sequences. See the README included in the archive. [file 1741-7007-4-41-S1.tgz › mouse_scr/9789927.scrfaa]

>lcl|9789927| RANDOM PERMUTATION of gi|9789927|ref|NP_062689.1| potassium channel modulatory factor DEBT-91 [Mus musculus]
KLHSDLGESLRELLLFTNPRRESNAGEAVATDTLSLSLSNRQCRETVCQGTSQASQSPESMRRSRANGQINAGSSSRDQY
NSEVGQLNVASMQEEGTQMETTHEDDTILEDDVRAGGVETSFLTRLTTILMLVKGRLPLSMGSSNQLGHGFSASMAPTQG
VKAPTPDTQRRIEEAGTGAPEDSSELTNRDFGNSRSQALRARAAENSMTYLSCSTPEMMHRHESDRPPSNTDVQASLHSA
QLMIVPGEAPSAALLEFQSFAERVDSLRANLNHDTHESPPAALQPHPQSLLHPSQR
