# Supplementary material for: Composition-based statistics and translated nucleotide searches: Improving the TBLASTN module of BLAST
Source: BMC Biol. 2006 Dec 7;4:41. doi: 10.1186/1741-7007-4-41 (PMC1779365; doi:10.1186/1741-7007-4-41)
Supplement: Additional File 1 — Permuted mouse sequences. Sequence data used to test the statistical accuracy of TBLASTN. These data are not suitable for inclusion in a sequence database, as they have been randomly permuted and no longer represent true biological sequences. See the README included in the archive. [file 1741-7007-4-41-S1.tgz › mouse_scr/6754578.scrfaa]

>lcl|6754578| RANDOM PERMUTATION of gi|6754578|ref|NP_034870.1| complement component 1, q subcomponent, receptor 1 [Mus musculus]
GDFPFTEPVLVADQFTERPPLNEADSENILELKAAGGALGDGGGKYFEALCSPCHSSMATEVPGDSAGCATTEKNCTAFF
QNKGPQTGETKPNFATYELSNPFRCGSQCTVSLCYGLASELCPCVQQPVFYGCLYCCLLHENAEKTAKLPCKEGDEYDPQ
TGHFLSANNLFSIQDLPGAGNDVMQVIGSLLAGTDDSPPPQVSKSWCEFSPSNQAWSLITCRQSCSGYHLLNSPQCRSVA
TEGGESFYCINLSTESGKLRSEPCTVALCGCGAEYIQGLVVHTMDEEEERVGLIASPQSSTGAVPKAGESCLSNKFEQWI
GEPMPRDKTKDWGCCIYTGLSEMVEDRPVESVRLDFHPQKPTLFLKAVTETGKHCTEPYSSDSPNFALAESPRPTTDPRA
EQACFDCSSAQVVCCPYQGSANKSKGAWGVVTGHASGKGSNSPLKERHCLASGFLSHVACEDACPGLCEASTFDTDTLRG
KHSVPDTTDSGCLFQFWICATGIDVNPSPPGGKCSRKGADSSNVQRENLEYKTSMHSGHGSCPDLLNLNDDICKCRVPIF
ESAKHAGRWFIASWIYIKGVEGNVCDPETNGNPIAAWLDSCDLPGRYHPFSAGRSVSEGWSDYMLQPAGTGCLTLSWHRI
CDRQ
