# Supplementary material for: Composition-based statistics and translated nucleotide searches: Improving the TBLASTN module of BLAST
Source: BMC Biol. 2006 Dec 7;4:41. doi: 10.1186/1741-7007-4-41 (PMC1779365; doi:10.1186/1741-7007-4-41)
Supplement: Additional File 1 — Permuted mouse sequences. Sequence data used to test the statistical accuracy of TBLASTN. These data are not suitable for inclusion in a sequence database, as they have been randomly permuted and no longer represent true biological sequences. See the README included in the archive. [file 1741-7007-4-41-S1.tgz › mouse_scr/4507783.scrfaa]

>lcl|4507783| RANDOM PERMUTATION of gi|4507783|ref|NP_003335.1| ubiquitin-conjugating enzyme E2H isoform 1 [Homo sapiens] >gi|71897155|ref|NP_001025818.1| ubiquitin-conjugating enzyme E2H (UBC8 homolog, yeast) [Gallus gallus] >gi|73975572|ref|XP_857419.1| PREDICTED: similar to Ubiquitin-conjugating enzyme E2 H (Ubiquitin-protein ligase H) (Ubiquitin carrier protein H) (UBCH2) (E2-20K) isoform 5 [Canis familiaris] >gi|73975566|ref|XP_857295.1| PREDICTED: similar to Ubiquitin-conjugating enzyme E2 H (Ubiquitin-protein ligase H) (Ubiquitin carrier protein H) (UBCH2) (E2-20K) isoform 2 [Canis familiaris] >gi|73975564|ref|XP_848848.1| PREDICTED: similar to Ubiquitin-conjugating enzyme E2 H (Ubiquitin-protein ligase H) (Ubiquitin carrier protein H) (UBCH2) (E2-20K) isoform 1 [Canis familiaris] >gi|6678487|ref|NP_033485.1| ubiquitin-conjugating enzyme E2H [Mus musculus] >gi|83035103|ref|NP_001032703.1| hypothetical protein LOC539313 [Bos taurus]
RLDYGNPQEIKPIKMKLYGTFSPQLTGPKDIQMVNSKSVFGENYKLSVLLVAEYYFVSLHELEKSLAGEDADKALPYKHS
PRIETERPGFLFFVTMDVWSRGIYGNDIEQNMSTMAHECTFIPQPTYDEQELPGAEAKGSEDDKIGTLPIVSSVPPNKSI
WMEYEDSSVQTEDFAKLDAENGD
