# Supplementary material for: Composition-based statistics and translated nucleotide searches: Improving the TBLASTN module of BLAST
Source: BMC Biol. 2006 Dec 7;4:41. doi: 10.1186/1741-7007-4-41 (PMC1779365; doi:10.1186/1741-7007-4-41)
Supplement: Additional File 1 — Permuted mouse sequences. Sequence data used to test the statistical accuracy of TBLASTN. These data are not suitable for inclusion in a sequence database, as they have been randomly permuted and no longer represent true biological sequences. See the README included in the archive. [file 1741-7007-4-41-S1.tgz › mouse_scr/52546702.scrfaa]

>lcl|52546702| RANDOM PERMUTATION of gi|52546702|ref|NP_001005247.1| Hermansky-Pudlak syndrome 5 isoform 1 [Mus musculus] >gi|52546698|ref|NP_001005248.1| Hermansky-Pudlak syndrome 5 isoform 2 [Mus musculus]
NTLLAAHQSDYRVTSSPQLLSLFQLAHCQPESGLRPNSTLTEDSGIMSQDLLQSAEVWKTSPYRTSLRLKREALSLQVML
VGEYLEAHVPSGNQKEQWVKGKFLAPRFSELSDPISNNSSYEVLKVFSWIDSLDRNIALKPITVHMLFEASFAEHDWAVS
ACNGASKLWPARAAKPEADETPSDGLSAILDLGLGLDTHSKFSQLLFTQEDFMEQSLVPSWLSREDEAEAEEEHMAVRLT
CETTVISGEDNNSWLPADSSRGSTFLCLEFLLHDPHLHTRHAIIGIPDTLPDHMKVKCELQFEDIICIFATFLLYLKMSS
TDTTITGNPVETHGELGENLDIGRLAIEIVERCQETSSEKALDVKDFLWCKDIEAPDGHALLVIQPCALGRWCGCCESKV
LWSDSSDTHVPWRLGGLGAEILEQLVDAISLALCDSICSAWLECDVETPLKHGGRAEFLGDDVLACDIPVSELSIKVESA
ATMDVMPVELGSSVESSNYTERSDDFRQGFTIPCEAQLGFKNSRQVNSETLSALSVDDQWFASLVCTFIEAVVPESELHV
SRQSSRHRTSLQLVGEDLCGLKDSDIALVKAERGVEIEALLKRLVFFRIGRHERRSRILRLRTRIILQKRPERSSYDQDS
SAHFKGKGHLQREMLVSKANAERPVEREHRKLYFKLMLFYELRLETIKTLPLYLTPFTPKKQTKRLFLLLERLFSDLEPL
SPGLPCSVLCYAVNRVFTGTSRSPKLGEGESTLSQSDFTFPLEKSVTLLASVTLVFMFPKLEITKRAQIQESRRELTASK
HKTIILLLEGIGDEMQSLTLFAALYSIYELSKRKYESPRKEFGPRNHEVTFILNLWDASHLFRKYALVSDPRRLGTSECQ
GKVGEPNFLSLSPLILSLAREPAGYLQSGVSRCCALLKLPSFPPEIPSDVLEERAPNAVECALGQTPPDQTTLLVDRRWC
QAYQLGTHSRWAQESLLIVSVYPDGQQLAADHRPEGHGQGRDQRGTPIWVKVKDHKVRVSPRPSLAAFSTTSLQAVSRDR
TLYLESEKKNSLFMVEALKLSECEIKKKLRVWLLDSSFFANEHEVQSVGYLCVLAAPSATGFQCLWLDSDAECVLPEPQA
INSCLR
