# Supplementary material for: Composition-based statistics and translated nucleotide searches: Improving the TBLASTN module of BLAST
Source: BMC Biol. 2006 Dec 7;4:41. doi: 10.1186/1741-7007-4-41 (PMC1779365; doi:10.1186/1741-7007-4-41)
Supplement: Additional File 1 — Permuted mouse sequences. Sequence data used to test the statistical accuracy of TBLASTN. These data are not suitable for inclusion in a sequence database, as they have been randomly permuted and no longer represent true biological sequences. See the README included in the archive. [file 1741-7007-4-41-S1.tgz › mouse_scr/55742784.scrfaa]

>lcl|55742784| RANDOM PERMUTATION of gi|55742784|ref|NP_001003254.1| cell division cycle 42 [Canis familiaris] >gi|61889112|ref|NP_741991.3| cell division cycle 42 [Rattus norvegicus] >gi|73949207|ref|XP_855582.1| PREDICTED: CDC42 GTP-binding protein [Canis familiaris] >gi|4757952|ref|NP_001782.1| cell division cycle 42 isoform 1 [Homo sapiens] >gi|6753364|ref|NP_033991.1| cell division cycle 42 homolog [Mus musculus]
PCAVYLGLVVKCSDQRTRDIYDDIDCMQDVFYDTPSVKFLVLFGRTYKKLLSVLPLKGVEDIGFKKLTPGHACKAEVKCQ
AAVLNPASKLYLRNTMVVHRGTSEAFPVSNVTGPPENIETDATQFSVTFIEEIVAKLVLYAEYVSSLEIPLWTPPQCEPA
PKPPKRKEKGNSETVFLGKTETLDILQTTDK
