# Supplementary material for: Composition-based statistics and translated nucleotide searches: Improving the TBLASTN module of BLAST
Source: BMC Biol. 2006 Dec 7;4:41. doi: 10.1186/1741-7007-4-41 (PMC1779365; doi:10.1186/1741-7007-4-41)
Supplement: Additional File 2 — Yeast data set. queries and lists of true positives for performing ROC analysis of translated nucleotide search algorithms. Also contains the exact version of the yeast genome used in the experiments described in this paper. [file 1741-7007-4-41-S2.tgz]

Archive with 317 entries (313 files):
- yeast-test
- yeast-test/proteintp
- yeast-test/proteintp/STAS.hits
- yeast-test/proteintp/sap.gi
- yeast-test/proteintp/arr.gi
- yeast-test/proteintp/chlmy.hits
- yeast-test/proteintp/fuk.gi
- yeast-test/proteintp/scp.gi
- yeast-test/proteintp/myb.gi
- yeast-test/proteintp/pxa.gi
- yeast-test/proteintp/kin.hits
- yeast-test/proteintp/pcna.hits
- yeast-test/proteintp/1433.gi
- yeast-test/proteintp/hisdac.gi
- yeast-test/proteintp/jab.gi
- yeast-test/proteintp/bmb.gi
- yeast-test/proteintp/pum.gi
- yeast-test/proteintp/1433.hits
- yeast-test/proteintp/zz.gi
- yeast-test/proteintp/C2.gi
- yeast-test/proteintp/pbd.gi
- yeast-test/proteintp/vwa.hits
- yeast-test/proteintp/dhhc.gi
- yeast-test/proteintp/rasgef.gi
- yeast-test/proteintp/ring.hits
- yeast-test/proteintp/uba.gi
- yeast-test/proteintp/vhs.hits
- yeast-test/proteintp/sec7.hits
- yeast-test/proteintp/vps9.hits
- yeast-test/proteintp/phd.gi
- yeast-test/proteintp/dhhc.hits
- yeast-test/proteintp/ank.hits
- yeast-test/proteintp/hect.gi
- yeast-test/proteintp/sec14d.gi
- yeast-test/proteintp/acet.hits
- yeast-test/proteintp/ranbd.gi
- yeast-test/proteintp/cath.hits
- yeast-test/proteintp/s1.hits
- yeast-test/proteintp/SH3.gi
- yeast-test/proteintp/znf.gi
- yeast-test/proteintp/ranbd.hits
- yeast-test/proteintp/bam.gi
- yeast-test/proteintp/chromo.hits
- yeast-test/proteintp/math.hits
- yeast-test/proteintp/pdz.hits
- yeast-test/proteintp/ww.hits
- yeast-test/proteintp/lrr.hits
- yeast-test/proteintp/ph.gi
- yeast-test/proteintp/tbc.gi
- yeast-test/proteintp/mbl.gi
- yeast-test/proteintp/rhogef.gi
- yeast-test/proteintp/gata.gi
- yeast-test/proteintp/bromo.gi
- yeast-test/proteintp/mynd.hits
- yeast-test/proteintp/homeo.hits
- yeast-test/proteintp/acyc.gi
- yeast-test/proteintp/bright.gi
- yeast-test/proteintp/kin.gi
- yeast-test/proteintp/UBC.hits
- yeast-test/proteintp/pcna.gi
- yeast-test/proteintp/mbl.hits
- yeast-test/proteintp/rhogef.hits
- yeast-test/proteintp/pas.gi
- yeast-test/proteintp/bhlh.hits
- yeast-test/proteintp/fn3.gi
- yeast-test/proteintp/bromo.hits
- yeast-test/proteintp/px.gi
- yeast-test/proteintp/lim.hits
- yeast-test/proteintp/CYCLIN.hits
- yeast-test/proteintp/sap.hits
- yeast-test/proteintp/vwa.gi
- yeast-test/proteintp/fn3.hits
- yeast-test/proteintp/FHA.gi
- yeast-test/proteintp/myb.hits
- yeast-test/proteintp/sec7.gi
- yeast-test/proteintp/vps9.gi
- yeast-test/proteintp/hisdac.hits
- yeast-test/proteintp/PTP.gi
- yeast-test/proteintp/mizfin.hits
- yeast-test/proteintp/dagkin.hits
- yeast-test/proteintp/cnmp.hits
- yeast-test/proteintp/FHA.hits
- yeast-test/proteintp/rrm.hits
- yeast-test/proteintp/ank.gi
- yeast-test/proteintp/whth.gi
- yeast-test/proteintp/dnase1.gi
- yeast-test/proteintp/HMG.gi
- yeast-test/proteintp/ubhyd.gi
- yeast-test/proteintp/zz.hits
- yeast-test/proteintp/insl.hits
- yeast-test/proteintp/an1.gi
- yeast-test/proteintp/rasgef.hits
- yeast-test/proteintp/uba.hits
- yeast-test/proteintp/FYVE.hits
- yeast-test/proteintp/NIC.hits
- yeast-test/proteintp/fkbp.gi
- yeast-test/proteintp/whth.hits
- yeast-test/proteintp/phd.hits
- yeast-test/proteintp/sam.hits
- yeast-test/proteintp/math.gi
- yeast-test/proteintp/fkbp.hits
- yeast-test/proteintp/hect.hits
- yeast-test/proteintp/ff.gi
- yeast-test/proteintp/calmo.gi
- yeast-test/proteintp/sec14d.hits
- yeast-test/proteintp/pdz.gi
- yeast-test/proteintp/ww.gi
- yeast-test/proteintp/lon.hits
- yeast-test/proteintp/R3H.hits
- yeast-test/proteintp/gaf.hits
- yeast-test/proteintp/ub.gi
- yeast-test/proteintp/bam.hits
- yeast-test/proteintp/pde.gi
- yeast-test/proteintp/UBC.gi
- yeast-test/proteintp/chlmy.gi
- yeast-test/proteintp/pp2c.hits
- yeast-test/proteintp/swib.hits
- yeast-test/proteintp/bhlh.gi
- yeast-test/proteintp/ub.hits
- yeast-test/proteintp/ph.hits
- yeast-test/proteintp/poz.hits
- yeast-test/proteintp/lim.gi
- yeast-test/proteintp/CYCLIN.gi
- yeast-test/proteintp/dnaj.hits
- yeast-test/proteintp/acyc.hits
- yeast-test/proteintp/bright.hits
- yeast-test/proteintp/HSF.hits
- yeast-test/proteintp/rhogap.hits
- yeast-test/proteintp/pas.hits
- yeast-test/proteintp/rgs.gi
- yeast-test/proteintp/set.gi
- yeast-test/proteintp/arr.hits
- yeast-test/proteintp/gyf.hits
- yeast-test/proteintp/dagkin.gi
- yeast-test/proteintp/cnmp.gi
- yeast-test/proteintp/pwi.gi
- yeast-test/proteintp/px.hits
- yeast-test/proteintp/pxa.hits
- yeast-test/proteintp/vhs.gi
- yeast-test/proteintp/jab.hits
- yeast-test/proteintp/insl.gi
- yeast-test/proteintp/spry.hits
- yeast-test/proteintp/cbs.gi
- yeast-test/proteintp/bmb.hits
- yeast-test/proteintp/FYVE.gi
- yeast-test/proteintp/NIC.gi
- yeast-test/proteintp/PTP.hits
- yeast-test/proteintp/acet.gi
- yeast-test/proteintp/C2.hits
- yeast-test/proteintp/g-patch.gi
- yeast-test/proteintp/dnase1.hits
- yeast-test/proteintp/HMG.hits
- yeast-test/proteintp/ubhyd.hits
- yeast-test/proteintp/dsp.gi
- yeast-test/proteintp/an1.hits
- yeast-test/proteintp/gaf.gi
- yeast-test/proteintp/dsp.hits
- yeast-test/proteintp/kh.gi
- yeast-test/proteintp/ff.hits
- yeast-test/proteintp/calmo.hits
- yeast-test/proteintp/kh.hits
- yeast-test/proteintp/tbc.hits
- yeast-test/proteintp/gata.hits
- yeast-test/proteintp/gyf.gi
- yeast-test/proteintp/kelch.gi
- yeast-test/proteintp/cdsinfo
- yeast-test/proteintp/brct.gi
- yeast-test/proteintp/mizfin.gi
- yeast-test/proteintp/fuk.hits
- yeast-test/proteintp/scp.hits
- yeast-test/proteintp/spry.gi
- yeast-test/proteintp/kelch.hits
- yeast-test/proteintp/actin.gi
- yeast-test/proteintp/ring.gi
- yeast-test/proteintp/rrm.gi
- yeast-test/proteintp/brct.hits
- yeast-test/proteintp/rgs.hits
- yeast-test/proteintp/set.hits
- yeast-test/proteintp/actin.hits
- yeast-test/proteintp/pwi.hits
- yeast-test/proteintp/pum.hits
- yeast-test/proteintp/pbd.hits
- yeast-test/proteintp/cath.gi
- yeast-test/proteintp/cbs.hits
- yeast-test/proteintp/sam.gi
- yeast-test/proteintp/s1.gi
- yeast-test/proteintp/chromo.gi
- yeast-test/proteintp/lon.gi
- yeast-test/proteintp/cycl.gi
- yeast-test/proteintp/g-patch.hits
- yeast-test/proteintp/R3H.gi
- yeast-test/proteintp/lrr.gi
- yeast-test/proteintp/cycl.hits
- yeast-test/proteintp/calc.gi
- yeast-test/proteintp/pp2c.gi
- yeast-test/proteintp/swib.gi
- yeast-test/proteintp/SH3.hits
- yeast-test/proteintp/znf.hits
- yeast-test/proteintp/mynd.gi
- yeast-test/proteintp/homeo.gi
- yeast-test/proteintp/poz.gi
- yeast-test/proteintp/STAS.gi
- yeast-test/proteintp/calc.hits
- yeast-test/proteintp/dnaj.gi
- yeast-test/proteintp/HSF.gi
- yeast-test/proteintp/pde.hits
- yeast-test/proteintp/rhogap.gi
- yeast-test/blastdb
- yeast-test/blastdb/yeast.fna
- yeast-test/blastdb/yeast.faa
- yeast-test/chd
- yeast-test/chd/sap.chd
- yeast-test/chd/gyf.chd
- yeast-test/chd/dsp.chd
- yeast-test/chd/ranbd.chd
- yeast-test/chd/myb.chd
- yeast-test/chd/lon.chd
- yeast-test/chd/hisdac.chd
- yeast-test/chd/rgs.chd
- yeast-test/chd/set.chd
- yeast-test/chd/R3H.chd
- yeast-test/chd/spry.chd
- yeast-test/chd/vwa.chd
- yeast-test/chd/pwi.chd
- yeast-test/chd/sec7.chd
- yeast-test/chd/vps9.chd
- yeast-test/chd/kh.chd
- yeast-test/chd/zz.chd
- yeast-test/chd/pp2c.chd
- yeast-test/chd/swib.chd
- yeast-test/chd/cbs.chd
- yeast-test/chd/rasgef.chd
- yeast-test/chd/uba.chd
- yeast-test/chd/pde.chd
- yeast-test/chd/poz.chd
- yeast-test/chd/ank.chd
- yeast-test/chd/mbl.chd
- yeast-test/chd/rhogef.chd
- yeast-test/chd/phd.chd
- yeast-test/chd/dnaj.chd
- yeast-test/chd/chlmy.chd
- yeast-test/chd/bromo.chd
- yeast-test/chd/HSF.chd
- yeast-test/chd/rhogap.chd
- yeast-test/chd/hect.chd
- yeast-test/chd/g-patch.chd
- yeast-test/chd/sec14d.chd
- yeast-test/chd/arr.chd
- yeast-test/chd/kelch.chd
- yeast-test/chd/fn3.chd
- yeast-test/chd/chd.faa
- yeast-test/chd/pxa.chd
- yeast-test/chd/math.chd
- yeast-test/chd/brct.chd
- yeast-test/chd/jab.chd
- yeast-test/chd/pdz.chd
- yeast-test/chd/ww.chd
- yeast-test/chd/actin.chd
- yeast-test/chd/FHA.chd
- yeast-test/chd/bam.chd
- yeast-test/chd/bmb.chd
- yeast-test/chd/vhs.chd
- yeast-test/chd/C2.chd
- yeast-test/chd/ph.chd
- yeast-test/chd/UBC.chd
- yeast-test/chd/whth.chd
- yeast-test/chd/acet.chd
- yeast-test/chd/bhlh.chd
- yeast-test/chd/acyc.chd
- yeast-test/chd/bright.chd
- yeast-test/chd/lim.chd
- yeast-test/chd/CYCLIN.chd
- yeast-test/chd/fkbp.chd
- yeast-test/chd/pas.chd
- yeast-test/chd/fuk.chd
- yeast-test/chd/scp.chd
- yeast-test/chd/px.chd
- yeast-test/chd/cycl.chd
- yeast-test/chd/dagkin.chd
- yeast-test/chd/cnmp.chd
- yeast-test/chd/ring.chd
- yeast-test/chd/pum.chd
- yeast-test/chd/calc.chd
- yeast-test/chd/PTP.chd
- yeast-test/chd/insl.chd
- yeast-test/chd/pbd.chd
- yeast-test/chd/ub.chd
- yeast-test/chd/tbc.chd
- yeast-test/chd/NIC.chd
- yeast-test/chd/FYVE.chd
- yeast-test/chd/STAS.chd
- yeast-test/chd/dnase1.chd
- yeast-test/chd/HMG.chd
- yeast-test/chd/ubhyd.chd
- yeast-test/chd/gata.chd
- yeast-test/chd/an1.chd
- yeast-test/chd/cath.chd
- yeast-test/chd/chd.bak.faa
- yeast-test/chd/s1.chd
- yeast-test/chd/chromo.chd
[truncated: 17 more entries]
