# Supplementary material for: Composition-based statistics and translated nucleotide searches: Improving the TBLASTN module of BLAST
Source: BMC Biol. 2006 Dec 7;4:41. doi: 10.1186/1741-7007-4-41 (PMC1779365; doi:10.1186/1741-7007-4-41)
Supplement: Additional File 2 — Yeast data set. queries and lists of true positives for performing ROC analysis of translated nucleotide search algorithms. Also contains the exact version of the yeast genome used in the experiments described in this paper. [file 1741-7007-4-41-S2.tgz › yeast-test/proteintp/STAS.hits]

---
gi: 6319771
ref: NP_009853.1
chromosome: NC_001134
coding_region: 789230..791809
strand: +
---
gi: 6321564
ref: NP_011641.1
chromosome: NC_001139
coding_region: 742330..745440
strand: +
---
gi: 6323121
ref: NP_013193.1
chromosome: NC_001144
coding_region: 323545..326226
strand: +
---
gi: 6325260
ref: NP_015328.1
chromosome: NC_001148
coding_region: 561501..563765
strand: -
