# Supplementary material for: Composition-based statistics and translated nucleotide searches: Improving the TBLASTN module of BLAST
Source: BMC Biol. 2006 Dec 7;4:41. doi: 10.1186/1741-7007-4-41 (PMC1779365; doi:10.1186/1741-7007-4-41)
Supplement: Additional File 2 — Yeast data set. queries and lists of true positives for performing ROC analysis of translated nucleotide search algorithms. Also contains the exact version of the yeast genome used in the experiments described in this paper. [file 1741-7007-4-41-S2.tgz › yeast-test/proteintp/kin.hits]

---
gi: 6319302
ref: NP_009385.1
chromosome: NC_001133
coding_region: 120226..124296
strand: +
---
gi: 6319327
ref: NP_009410.1
chromosome: NC_001133
coding_region: 170391..171698
strand: -
---
gi: 6319328
ref: NP_009411.1
chromosome: NC_001133
coding_region: 172209..175133
strand: -
---
gi: 6319363
ref: NP_009445.1
chromosome: NC_001134
coding_region: 14241..17696
strand: -
---
gi: 6319455
ref: NP_009537.1
chromosome: NC_001134
coding_region: 192454..193515
strand: +
---
gi: 6319462
ref: NP_009544.1
chromosome: NC_001134
coding_region: 207197..209227
strand: +
---
gi: 6319502
ref: NP_009584.1
chromosome: NC_001134
coding_region: 294425..296002
strand: -
---
gi: 6319533
ref: NP_009615.1
chromosome: NC_001134
coding_region: 356859..360185
strand: -
---
gi: 6319573
ref: NP_009655.1
chromosome: NC_001134
coding_region: 436945..441309
strand: +
---
gi: 6319636
ref: NP_009718.1
chromosome: NC_001134
coding_region: 560072..560968
strand: +
---
gi: 6319751
ref: NP_009833.1
chromosome: NC_001134
coding_region: 749589..751172
strand: +
---
gi: 6319853
ref: NP_009934.1
chromosome: NC_001135
coding_region: 128467..130278
strand: +
---
gi: 6319987
ref: NP_010067.1
chromosome: NC_001136
coding_region: 74447..76546
strand: -
---
gi: 6320042
ref: NP_010122.1
chromosome: NC_001136
coding_region: 172482..174029
strand: +
---
gi: 6320095
ref: NP_010175.1
chromosome: NC_001136
coding_region: 267698..267725,267807..268699
strand: +
---
gi: 6320102
ref: NP_010182.1
chromosome: NC_001136
coding_region: 280307..281848
strand: -
---
gi: 6320124
ref: NP_010204.1
chromosome: NC_001136
coding_region: 312951..314044,314337..314748
strand: -
---
gi: 6320176
ref: NP_010256.1
chromosome: NC_001136
coding_region: 400994..403288
strand: -
---
gi: 6320179
ref: NP_010259.1
chromosome: NC_001136
coding_region: 405341..407203
strand: -
---
gi: 6320187
ref: NP_010267.1
chromosome: NC_001136
coding_region: 424206..425729
strand: +
---
gi: 6320327
ref: NP_010407.1
chromosome: NC_001136
coding_region: 694695..697889
strand: +
---
gi: 6320453
ref: NP_010533.1
chromosome: NC_001136
coding_region: 956007..957392
strand: +
---
gi: 6320489
ref: NP_010569.1
chromosome: NC_001136
coding_region: 1025064..1030043
strand: -
---
gi: 6320674
ref: NP_010754.1
chromosome: NC_001136
coding_region: 1395111..1397807
strand: +
---
gi: 6320685
ref: NP_010765.1
chromosome: NC_001136
coding_region: 1412363..1414264
strand: +
---
gi: 6320698
ref: NP_010778.1
chromosome: NC_001136
coding_region: 1431958..1434258
strand: -
---
gi: 6320715
ref: NP_010795.1
chromosome: NC_001136
coding_region: 1462348..1465776
strand: -
---
gi: 6320731
ref: NP_010811.1
chromosome: NC_001136
coding_region: 1485556..1487028
strand: -
---
gi: 6320976
ref: NP_011055.1
chromosome: NC_001137
coding_region: 417277..420705
strand: +
---
gi: 6321258
ref: NP_011335.1
chromosome: NC_001139
coding_region: 160071..162764
strand: +
---
gi: 6321259
ref: NP_011336.1
chromosome: NC_001139
coding_region: 163415..165097
strand: -
---
gi: 6321280
ref: NP_011357.1
chromosome: NC_001139
coding_region: 207038..208576
strand: +
---
gi: 6321355
ref: NP_011432.1
chromosome: NC_001139
coding_region: 353061..355475
strand: +
---
gi: 6321417
ref: NP_011494.1
chromosome: NC_001139
coding_region: 454790..457072
strand: +
---
gi: 6321477
ref: NP_011554.1
chromosome: NC_001139
coding_region: 575402..576508
strand: +
---
gi: 6321489
ref: NP_011566.1
chromosome: NC_001139
coding_region: 593600..594709
strand: +
---
gi: 6321529
ref: NP_011606.1
chromosome: NC_001139
coding_region: 668193..669911
strand: +
---
gi: 6321627
ref: NP_011704.1
chromosome: NC_001139
coding_region: 872049..875114
strand: -
---
gi: 6321701
ref: NP_011778.1
chromosome: NC_001139
coding_region: 1016980..1017765
strand: -
---
gi: 6321780
ref: NP_011856.1
chromosome: NC_001140
coding_region: 95113..97932
strand: -
---
gi: 6321819
ref: NP_011895.1
chromosome: NC_001140
coding_region: 168882..170336
strand: -
---
gi: 6321870
ref: NP_011946.1
chromosome: NC_001140
coding_region: 258245..261592
strand: -
---
gi: 6321874
ref: NP_011950.1
chromosome: NC_001140
coding_region: 268460..271549
strand: -
---
gi: 6321894
ref: NP_011970.1
chromosome: NC_001140
coding_region: 316574..319816
strand: +
---
gi: 6321927
ref: NP_012003.1
chromosome: NC_001140
coding_region: 372696..374312
strand: -
---
gi: 6321999
ref: NP_012075.1
chromosome: NC_001140
coding_region: 509362..511836
strand: +
---
gi: 6322096
ref: NP_012171.1
chromosome: NC_001141
coding_region: 183934..186366
strand: +
---
gi: 6322154
ref: NP_012229.1
chromosome: NC_001141
coding_region: 287789..288907
strand: -
---
gi: 6322274
ref: NP_012348.1
chromosome: NC_001142
coding_region: 76802..79261
strand: -
---
gi: 6322296
ref: NP_012370.1
chromosome: NC_001142
coding_region: 106887..109454
strand: -
---
gi: 6322297
ref: NP_012371.1
chromosome: NC_001142
coding_region: 109959..111152
strand: -
---
gi: 6322320
ref: NP_012394.1
chromosome: NC_001142
coding_region: 147885..150308
strand: -
---
gi: 6322333
ref: NP_012407.1
chromosome: NC_001142
coding_region: 178015..180021
strand: -
---
gi: 6322355
ref: NP_012429.1
chromosome: NC_001142
coding_region: 221307..223244
strand: +
---
gi: 6322366
ref: NP_012440.1
chromosome: NC_001142
coding_region: 247171..251607
strand: +
---
gi: 6322404
ref: NP_012478.1
chromosome: NC_001142
coding_region: 328034..330037
strand: -
---
gi: 6322519
ref: NP_012593.1
chromosome: NC_001142
coding_region: 545701..548157
strand: +
---
gi: 6322677
ref: NP_012750.1
chromosome: NC_001143
coding_region: 127480..130266
strand: +
---
gi: 6322680
ref: NP_012753.1
chromosome: NC_001143
coding_region: 131293..133497
strand: -
---
gi: 6322682
ref: NP_012755.1
chromosome: NC_001143
coding_region: 134514..135710
strand: -
---
gi: 6322688
ref: NP_012761.1
chromosome: NC_001143
coding_region: 149391..150692
strand: -
---
gi: 6322710
ref: NP_012783.1
chromosome: NC_001143
coding_region: 182963..184549
strand: +
---
gi: 6322723
ref: NP_012796.1
chromosome: NC_001143
coding_region: 205353..207395
strand: +
---
gi: 6322733
ref: NP_012806.1
chromosome: NC_001143
coding_region: 220990..222546
strand: -
---
gi: 6322748
ref: NP_012821.1
chromosome: NC_001143
coding_region: 248566..253122
strand: +
---
gi: 6322803
ref: NP_012876.1
chromosome: NC_001143
coding_region: 346859..348781
strand: -
---
gi: 6322827
ref: NP_012900.1
chromosome: NC_001143
coding_region: 389883..391922
strand: -
---
gi: 6323009
ref: NP_013081.1
chromosome: NC_001144
coding_region: 105685..107898
strand: -
---
gi: 6323125
ref: NP_013197.1
chromosome: NC_001144
coding_region: 332591..336034
strand: +
---
gi: 6323142
ref: NP_013214.1
chromosome: NC_001144
coding_region: 371621..372928
strand: +
---
gi: 6323277
ref: NP_013349.1
chromosome: NC_001144
coding_region: 634254..636086
strand: +
---
gi: 6323394
ref: NP_013466.1
chromosome: NC_001144
coding_region: 849865..852018
strand: +
---
gi: 6323643
ref: NP_013714.1
chromosome: NC_001145
coding_region: 269019..271136
strand: -
---
gi: 6323751
ref: NP_013822.1
chromosome: NC_001145
coding_region: 473419..475452
strand: -
---
gi: 6323788
ref: NP_013859.1
chromosome: NC_001145
coding_region: 546124..547236
strand: +
---
gi: 6323872
ref: NP_013943.1
chromosome: NC_001145
coding_region: 698810..701038
strand: -
---
gi: 6323948
ref: NP_014019.1
chromosome: NC_001145
coding_region: 852629..854389
strand: +
---
gi: 6324022
ref: NP_014092.1
chromosome: NC_001146
coding_region: 56446..57573
strand: -
---
gi: 6324031
ref: NP_014101.1
chromosome: NC_001146
coding_region: 68913..71441
strand: +
---
gi: 6324122
ref: NP_014192.1
chromosome: NC_001146
coding_region: 255352..256629
strand: +
---
gi: 6324146
ref: NP_014216.1
chromosome: NC_001146
coding_region: 293137..295509
strand: -
---
gi: 6324168
ref: NP_014238.1
chromosome: NC_001146
coding_region: 332597..334867
strand: +
---
gi: 6324175
ref: NP_014245.1
chromosome: NC_001146
coding_region: 343636..345276
strand: -
---
gi: 6324308
ref: NP_014378.1
chromosome: NC_001146
coding_region: 595622..597538
strand: -
---
gi: 6324358
ref: NP_014428.1
chromosome: NC_001146
coding_region: 680694..685433
strand: -
---
gi: 6324375
ref: NP_014445.1
chromosome: NC_001146
coding_region: 708523..711204
strand: +
---
gi: 6324444
ref: NP_014513.1
chromosome: NC_001147
coding_region: 78351..79478
strand: -
---
gi: 6324459
ref: NP_014528.1
chromosome: NC_001147
coding_region: 104325..106292
strand: +
---
gi: 6324472
ref: NP_014541.1
chromosome: NC_001147
coding_region: 129236..132481
strand: +
---
gi: 6324527
ref: NP_014597.1
chromosome: NC_001147
coding_region: 243495..246800
strand: +
---
gi: 6324557
ref: NP_014626.1
chromosome: NC_001147
coding_region: 294777..296120
strand: -
---
gi: 6324635
ref: NP_014704.1
chromosome: NC_001147
coding_region: 441535..442554
strand: +
---
gi: 6324805
ref: NP_014874.1
chromosome: NC_001147
coding_region: 772601..774127
strand: +
---
gi: 6324807
ref: NP_014876.1
chromosome: NC_001147
coding_region: 775846..778248
strand: +
---
gi: 6324841
ref: NP_014910.1
chromosome: NC_001147
coding_region: 822585..824864
strand: -
---
gi: 6324927
ref: NP_014996.1
chromosome: NC_001147
coding_region: 995013..996506
strand: -
---
gi: 6325020
ref: NP_015088.1
chromosome: NC_001148
coding_region: 101608..102702
strand: -
---
gi: 6325047
ref: NP_015115.1
chromosome: NC_001148
coding_region: 156489..157592
strand: -
---
gi: 6325052
ref: NP_015120.1
chromosome: NC_001148
coding_region: 164275..165759
strand: +
---
gi: 6325053
ref: NP_015121.1
chromosome: NC_001148
coding_region: 166255..167397
strand: +
---
gi: 6325104
ref: NP_015172.1
chromosome: NC_001148
coding_region: 261726..264191
strand: -
---
gi: 6325107
ref: NP_015175.1
chromosome: NC_001148
coding_region: 268187..270892
strand: +
---
gi: 6325116
ref: NP_015184.1
chromosome: NC_001148
coding_region: 283463..286060
strand: -
---
gi: 6325117
ref: NP_015185.1
chromosome: NC_001148
coding_region: 287513..289033
strand: -
---
gi: 6325215
ref: NP_015283.1
chromosome: NC_001148
coding_region: 473037..474704
strand: -
---
gi: 6325226
ref: NP_015294.1
chromosome: NC_001148
coding_region: 492016..492916,493019..493035
strand: -
---
gi: 6325231
ref: NP_015299.1
chromosome: NC_001148
coding_region: 500673..502181
strand: -
---
gi: 6325311
ref: NP_015379.1
chromosome: NC_001148
coding_region: 666277..667443
strand: +
---
gi: 6325363
ref: NP_015431.1
chromosome: NC_001148
coding_region: 740059..741390
strand: +
---
gi: 6325368
ref: NP_015436.1
chromosome: NC_001148
coding_region: 747304..748998
strand: +
---
gi: 6325419
ref: NP_015487.1
chromosome: NC_001148
coding_region: 864445..866418
strand: -
---
gi: 7276233
ref: NP_011049.2
chromosome: NC_001137
coding_region: 404809..406383
strand: +
---
gi: 10383767
ref: NP_009907.2
chromosome: NC_001135
coding_region: 79161..82274
strand: +
---
gi: 10383805
ref: NP_009998.2
chromosome: NC_001135
coding_region: 242584..246579
strand: -
---
gi: 10383810
ref: NP_010015.2
chromosome: NC_001135
coding_region: 274400..276562
strand: +
---
gi: 14318486
ref: NP_116620.1
chromosome: NC_001138
coding_region: 69113..74425
strand: -
---
gi: 14318490
ref: NP_116624.1
chromosome: NC_001138
coding_region: 78053..79159
strand: -
---
gi: 14318536
ref: NP_116669.1
chromosome: NC_001138
coding_region: 172529..173869
strand: -
---
gi: 27808711
ref: NP_012723.2
chromosome: NC_001143
coding_region: 68274..70223
strand: -
