# Supplementary material for: Composition-based statistics and translated nucleotide searches: Improving the TBLASTN module of BLAST
Source: BMC Biol. 2006 Dec 7;4:41. doi: 10.1186/1741-7007-4-41 (PMC1779365; doi:10.1186/1741-7007-4-41)
Supplement: Additional File 2 — Yeast data set. queries and lists of true positives for performing ROC analysis of translated nucleotide search algorithms. Also contains the exact version of the yeast genome used in the experiments described in this paper. [file 1741-7007-4-41-S2.tgz › yeast-test/proteintp/pcna.hits]

---
gi: 6319564
ref: NP_009645.1
chromosome: NC_001134
coding_region: 424984..425760
strand: -
---
gi: 6323319
ref: NP_013391.1
chromosome: NC_001144
coding_region: 713482..714906
strand: -
---
gi: 6324944
ref: NP_015013.1
chromosome: NC_001147
coding_region: 1026839..1028044
strand: +
---
gi: 6325062
ref: NP_015130.1
chromosome: NC_001148
coding_region: 179276..181114
strand: +
