# Supplementary material for: Composition-based statistics and translated nucleotide searches: Improving the TBLASTN module of BLAST
Source: BMC Biol. 2006 Dec 7;4:41. doi: 10.1186/1741-7007-4-41 (PMC1779365; doi:10.1186/1741-7007-4-41)
Supplement: Additional File 2 — Yeast data set. queries and lists of true positives for performing ROC analysis of translated nucleotide search algorithms. Also contains the exact version of the yeast genome used in the experiments described in this paper. [file 1741-7007-4-41-S2.tgz › yeast-test/proteintp/vwa.hits]

---
gi: 6321994
ref: NP_012070.1
chromosome: NC_001140
coding_region: 499078..499884
strand: +
---
gi: 6323033
ref: NP_013105.1
chromosome: NC_001144
coding_region: 160048..161433
strand: +
---
gi: 6323135
ref: NP_013207.1
chromosome: NC_001144
coding_region: 349007..363739
strand: -
