# Supplementary material for: Composition-based statistics and translated nucleotide searches: Improving the TBLASTN module of BLAST
Source: BMC Biol. 2006 Dec 7;4:41. doi: 10.1186/1741-7007-4-41 (PMC1779365; doi:10.1186/1741-7007-4-41)
Supplement: Additional File 2 — Yeast data set. queries and lists of true positives for performing ROC analysis of translated nucleotide search algorithms. Also contains the exact version of the yeast genome used in the experiments described in this paper. [file 1741-7007-4-41-S2.tgz › yeast-test/proteintp/ring.hits]

---
gi: 6319590
ref: NP_009672.1
chromosome: NC_001134
coding_region: 467242..469614
strand: +
---
gi: 6319911
ref: NP_009992.1
chromosome: NC_001135
coding_region: 231495..232958
strand: +
---
gi: 6320011
ref: NP_010091.1
chromosome: NC_001136
coding_region: 118708..121593
strand: -
---
gi: 6320129
ref: NP_010209.1
chromosome: NC_001136
coding_region: 324047..326149
strand: -
---
gi: 6320196
ref: NP_010276.1
chromosome: NC_001136
coding_region: 433494..433991
strand: +
---
gi: 6320347
ref: NP_010427.1
chromosome: NC_001136
coding_region: 742037..743869
strand: -
---
gi: 6320471
ref: NP_010551.1
chromosome: NC_001136
coding_region: 998858..999871
strand: +
---
gi: 6320472
ref: NP_010552.1
chromosome: NC_001136
coding_region: 1000098..1002017
strand: -
---
gi: 6320519
ref: NP_010599.1
chromosome: NC_001136
coding_region: 1089214..1090074
strand: -
---
gi: 6320617
ref: NP_010697.1
chromosome: NC_001136
coding_region: 1289396..1292110
strand: +
---
gi: 6320668
ref: NP_010748.1
chromosome: NC_001136
coding_region: 1383801..1384766
strand: +
---
gi: 6320912
ref: NP_010991.1
chromosome: NC_001137
coding_region: 293048..294811
strand: +
---
gi: 6320962
ref: NP_011041.1
chromosome: NC_001137
coding_region: 395344..396168
strand: -
---
gi: 6321907
ref: NP_011983.1
chromosome: NC_001140
coding_region: 340111..341361
strand: -
---
gi: 6322304
ref: NP_012378.1
chromosome: NC_001142
coding_region: 123753..126245
strand: -
---
gi: 6322817
ref: NP_012890.1
chromosome: NC_001143
coding_region: 371472..373748
strand: +
---
gi: 6322869
ref: NP_012942.1
chromosome: NC_001143
coding_region: 471337..472992
strand: -
---
gi: 6323060
ref: NP_013132.1
chromosome: NC_001144
coding_region: 204992..208501
strand: +
---
gi: 6323276
ref: NP_013348.1
chromosome: NC_001144
coding_region: 628686..633356
strand: -
---
gi: 6323355
ref: NP_013427.1
chromosome: NC_001144
coding_region: 778173..778952
strand: -
---
gi: 6323426
ref: NP_013498.1
chromosome: NC_001144
coding_region: 907950..909398
strand: +
---
gi: 6323459
ref: NP_013531.1
chromosome: NC_001144
coding_region: 988424..990436
strand: +
---
gi: 6323572
ref: NP_013643.1
chromosome: NC_001145
coding_region: 137550..138944
strand: +
---
gi: 6323668
ref: NP_013739.1
chromosome: NC_001145
coding_region: 324235..325434
strand: -
---
gi: 6323766
ref: NP_013837.1
chromosome: NC_001145
coding_region: 505332..507206
strand: +
---
gi: 6323887
ref: NP_013958.1
chromosome: NC_001145
coding_region: 733544..736633
strand: +
---
gi: 6323904
ref: NP_013975.1
chromosome: NC_001145
coding_region: 763350..768038
strand: -
---
gi: 6324213
ref: NP_014283.1
chromosome: NC_001146
coding_region: 408341..409909
strand: +
---
gi: 6324434
ref: NP_014503.1
chromosome: NC_001147
coding_region: 61324..65349
strand: -
---
gi: 6324438
ref: NP_014508.1
chromosome: NC_001147
coding_region: 70324..70689
strand: +
---
gi: 6324518
ref: NP_014587.1
chromosome: NC_001147
coding_region: 228612..229832
strand: +
---
gi: 6324561
ref: NP_014630.1
chromosome: NC_001147
coding_region: 301380..303035
strand: -
---
gi: 6324730
ref: NP_014799.1
chromosome: NC_001147
coding_region: 628360..630540
strand: -
---
gi: 6324765
ref: NP_014834.1
chromosome: NC_001147
coding_region: 692475..697334
strand: +
---
gi: 37362706
ref: NP_015418.2
chromosome: NC_001148
coding_region: 719556..720422
strand: -
---
gi: 50593118
ref: NP_009618.2
chromosome: NC_001134
coding_region: 365974..366500,366583..366598
strand: -
