# Supplementary material for: Composition-based statistics and translated nucleotide searches: Improving the TBLASTN module of BLAST
Source: BMC Biol. 2006 Dec 7;4:41. doi: 10.1186/1741-7007-4-41 (PMC1779365; doi:10.1186/1741-7007-4-41)
Supplement: Additional File 2 — Yeast data set. queries and lists of true positives for performing ROC analysis of translated nucleotide search algorithms. Also contains the exact version of the yeast genome used in the experiments described in this paper. [file 1741-7007-4-41-S2.tgz › yeast-test/proteintp/vhs.hits]

---
gi: 6320039
ref: NP_010120.1
chromosome: NC_001136
coding_region: 167715..169079
strand: +
---
gi: 6320357
ref: NP_010437.1
chromosome: NC_001136
coding_region: 766731..767966
strand: -
---
gi: 6320565
ref: NP_010645.1
chromosome: NC_001136
coding_region: 1190050..1191723
strand: +
---
gi: 6321681
ref: NP_011757.1
chromosome: NC_001139
coding_region: 974880..976586
strand: -
---
gi: 6321785
ref: NP_011861.1
chromosome: NC_001140
coding_region: 102606..103964
strand: +
---
gi: 6321900
ref: NP_011976.1
chromosome: NC_001140
coding_region: 328305..330062
strand: +
---
gi: 6321955
ref: NP_012031.1
chromosome: NC_001140
coding_region: 420375..422288
strand: -
---
gi: 6322585
ref: NP_012659.1
chromosome: NC_001142
coding_region: 654652..655878
strand: -
---
gi: 6322990
ref: NP_013062.1
chromosome: NC_001144
coding_region: 65774..66517
strand: -
---
gi: 6323235
ref: NP_013307.1
chromosome: NC_001144
coding_region: 554580..556421
strand: +
---
gi: 6324086
ref: NP_014156.1
chromosome: NC_001146
coding_region: 188050..190956
strand: +
---
gi: 6324332
ref: NP_014403.1
chromosome: NC_001146
coding_region: 636986..638854
strand: +
