# Supplementary material for: Composition-based statistics and translated nucleotide searches: Improving the TBLASTN module of BLAST
Source: BMC Biol. 2006 Dec 7;4:41. doi: 10.1186/1741-7007-4-41 (PMC1779365; doi:10.1186/1741-7007-4-41)
Supplement: Additional File 2 — Yeast data set. queries and lists of true positives for performing ROC analysis of translated nucleotide search algorithms. Also contains the exact version of the yeast genome used in the experiments described in this paper. [file 1741-7007-4-41-S2.tgz › yeast-test/proteintp/sec7.hits]

---
gi: 6319411
ref: NP_009493.1
chromosome: NC_001134
coding_region: 107934..109997
strand: +
---
gi: 6320374
ref: NP_010454.1
chromosome: NC_001136
coding_region: 796188..802217
strand: -
---
gi: 6320813
ref: NP_010892.1
chromosome: NC_001137
coding_region: 111421..115800
strand: +
---
gi: 6322491
ref: NP_012565.1
chromosome: NC_001142
coding_region: 486500..490726
strand: -
---
gi: 6325352
ref: NP_015420.1
chromosome: NC_001148
coding_region: 721035..724715
strand: -
