# Supplementary material for: Composition-based statistics and translated nucleotide searches: Improving the TBLASTN module of BLAST
Source: BMC Biol. 2006 Dec 7;4:41. doi: 10.1186/1741-7007-4-41 (PMC1779365; doi:10.1186/1741-7007-4-41)
Supplement: Additional File 2 — Yeast data set. queries and lists of true positives for performing ROC analysis of translated nucleotide search algorithms. Also contains the exact version of the yeast genome used in the experiments described in this paper. [file 1741-7007-4-41-S2.tgz › yeast-test/proteintp/dhhc.hits]

---
gi: 6320331
ref: NP_010411.1
chromosome: NC_001136
coding_region: 703229..704239
strand: +
---
gi: 6320470
ref: NP_010550.1
chromosome: NC_001136
coding_region: 996023..998317
strand: -
---
gi: 6320667
ref: NP_010747.1
chromosome: NC_001136
coding_region: 1382309..1383433
strand: -
---
gi: 6323275
ref: NP_013347.1
chromosome: NC_001144
coding_region: 627120..628199
strand: +
---
gi: 6324003
ref: NP_014073.1
chromosome: NC_001146
coding_region: 27336..28346
strand: -
---
gi: 6324174
ref: NP_014244.1
chromosome: NC_001146
coding_region: 342516..343340
strand: +
---
gi: 6324571
ref: NP_014640.1
chromosome: NC_001147
coding_region: 321858..322994
strand: -
---
gi: 6324608
ref: NP_014677.1
chromosome: NC_001147
coding_region: 394836..397085
strand: -
