# Supplementary material for: Composition-based statistics and translated nucleotide searches: Improving the TBLASTN module of BLAST
Source: BMC Biol. 2006 Dec 7;4:41. doi: 10.1186/1741-7007-4-41 (PMC1779365; doi:10.1186/1741-7007-4-41)
Supplement: Additional File 2 — Yeast data set. queries and lists of true positives for performing ROC analysis of translated nucleotide search algorithms. Also contains the exact version of the yeast genome used in the experiments described in this paper. [file 1741-7007-4-41-S2.tgz › yeast-test/proteintp/ank.hits]

---
gi: 6319899
ref: NP_009980.1
chromosome: NC_001135
coding_region: 214066..214734
strand: +
---
gi: 6320147
ref: NP_010227.1
chromosome: NC_001136
coding_region: 352877..355378
strand: +
---
gi: 6320185
ref: NP_010265.1
chromosome: NC_001136
coding_region: 417660..421511
strand: -
---
gi: 6320253
ref: NP_010334.1
chromosome: NC_001136
coding_region: 553251..555149
strand: +
---
gi: 6320470
ref: NP_010550.1
chromosome: NC_001136
coding_region: 996023..998317
strand: -
---
gi: 6320957
ref: NP_011036.1
chromosome: NC_001137
coding_region: 382591..385872
strand: -
---
gi: 6321195
ref: NP_011272.1
chromosome: NC_001139
coding_region: 44652..45197
strand: -
---
gi: 6321671
ref: NP_011748.1
chromosome: NC_001139
coding_region: 953962..954648
strand: +
---
gi: 6321672
ref: NP_011749.1
chromosome: NC_001139
coding_region: 954676..958212
strand: -
---
gi: 6322079
ref: NP_012154.1
chromosome: NC_001141
coding_region: 151592..154843
strand: +
---
gi: 6322190
ref: NP_012265.1
chromosome: NC_001141
coding_region: 353937..355478
strand: +
---
gi: 6322224
ref: NP_012299.1
chromosome: NC_001141
coding_region: 416121..419462
strand: +
---
gi: 6322832
ref: NP_012905.1
chromosome: NC_001143
coding_region: 398475..401723
strand: -
---
gi: 6323211
ref: NP_013283.1
chromosome: NC_001144
coding_region: 517942..520353
strand: +
---
gi: 6323641
ref: NP_013712.1
chromosome: NC_001145
coding_region: 264541..266754
strand: +
---
gi: 6323713
ref: NP_013784.1
chromosome: NC_001145
coding_region: 406303..407583
strand: +
---
gi: 6324608
ref: NP_014677.1
chromosome: NC_001147
coding_region: 394836..397085
strand: -
---
gi: 6325017
ref: NP_015085.1
chromosome: NC_001148
coding_region: 99484..100086
strand: +
---
gi: 6325147
ref: NP_015215.1
chromosome: NC_001148
coding_region: 341067..344738
strand: -
---
gi: 37362612
ref: NP_009421.2
chromosome: NC_001133
coding_region: 192613..196179
strand: +
