# Supplementary material for: Composition-based statistics and translated nucleotide searches: Improving the TBLASTN module of BLAST
Source: BMC Biol. 2006 Dec 7;4:41. doi: 10.1186/1741-7007-4-41 (PMC1779365; doi:10.1186/1741-7007-4-41)
Supplement: Additional File 2 — Yeast data set. queries and lists of true positives for performing ROC analysis of translated nucleotide search algorithms. Also contains the exact version of the yeast genome used in the experiments described in this paper. [file 1741-7007-4-41-S2.tgz › yeast-test/proteintp/acet.hits]

---
gi: 6319419
ref: NP_009501.1
chromosome: NC_001134
coding_region: 119382..121877
strand: -
---
gi: 6320276
ref: NP_010356.1
chromosome: NC_001136
coding_region: 588824..589399
strand: -
---
gi: 6320768
ref: NP_010848.1
chromosome: NC_001137
coding_region: 26667..27206
strand: +
---
gi: 6321549
ref: NP_011626.1
chromosome: NC_001139
coding_region: 715832..717034
strand: +
---
gi: 6321691
ref: NP_011768.1
chromosome: NC_001139
coding_region: 996874..998193
strand: +
---
gi: 6321801
ref: NP_011877.1
chromosome: NC_001140
coding_region: 130723..131439
strand: -
---
gi: 6322233
ref: NP_012308.1
chromosome: NC_001141
coding_region: 435270..435980
strand: -
---
gi: 6322334
ref: NP_012408.1
chromosome: NC_001142
coding_region: 182217..184139
strand: -
---
gi: 6323224
ref: NP_013296.1
chromosome: NC_001144
coding_region: 541939..543306
strand: -
---
gi: 6323714
ref: NP_013785.1
chromosome: NC_001145
coding_region: 407708..408565
strand: +
---
gi: 6323775
ref: NP_013846.1
chromosome: NC_001145
coding_region: 522328..523344
strand: -
---
gi: 6324197
ref: NP_014267.1
chromosome: NC_001146
coding_region: 375321..378491
strand: +
---
gi: 6324818
ref: NP_014887.1
chromosome: NC_001147
coding_region: 792531..793868
strand: +
---
gi: 6324827
ref: NP_014896.1
chromosome: NC_001147
coding_region: 804376..804906
strand: +
---
gi: 6325171
ref: NP_015239.1
chromosome: NC_001148
coding_region: 384770..386443
strand: -
---
gi: 6325256
ref: NP_015324.1
chromosome: NC_001148
coding_region: 554602..555726
strand: +
---
gi: 6325307
ref: NP_015376.1
chromosome: NC_001148
coding_region: 664957..665487
strand: +
---
gi: 6325451
ref: NP_015519.1
chromosome: NC_001148
coding_region: 922905..923375
strand: -
---
gi: 14318503
ref: NP_116637.1
chromosome: NC_001138
coding_region: 103977..104456
strand: -
---
gi: 31126970
ref: NP_015456.2
chromosome: NC_001148
coding_region: 793907..794494
strand: -
