# Supplementary material for: Composition-based statistics and translated nucleotide searches: Improving the TBLASTN module of BLAST
Source: BMC Biol. 2006 Dec 7;4:41. doi: 10.1186/1741-7007-4-41 (PMC1779365; doi:10.1186/1741-7007-4-41)
Supplement: Additional File 2 — Yeast data set. queries and lists of true positives for performing ROC analysis of translated nucleotide search algorithms. Also contains the exact version of the yeast genome used in the experiments described in this paper. [file 1741-7007-4-41-S2.tgz › yeast-test/proteintp/cath.hits]

---
gi: 6320348
ref: NP_010428.1
chromosome: NC_001136
coding_region: 744306..746096
strand: -
---
gi: 6320556
ref: NP_010636.1
chromosome: NC_001136
coding_region: 1172378..1174168
strand: -
---
gi: 6321178
ref: NP_011255.1
chromosome: NC_001139
coding_region: 8470..8967
strand: +
---
gi: 6322174
ref: NP_012249.1
chromosome: NC_001141
coding_region: 322340..324103
strand: +
---
gi: 6322230
ref: NP_012305.1
chromosome: NC_001141
coding_region: 430494..432107
strand: -
---
gi: 6323149
ref: NP_013221.1
chromosome: NC_001144
coding_region: 386512..388221
strand: -
---
gi: 6323150
ref: NP_013222.1
chromosome: NC_001144
coding_region: 388745..390271
strand: -
---
gi: 6325103
ref: NP_015171.1
chromosome: NC_001148
coding_region: 259713..260930
strand: -
