# Supplementary material for: Composition-based statistics and translated nucleotide searches: Improving the TBLASTN module of BLAST
Source: BMC Biol. 2006 Dec 7;4:41. doi: 10.1186/1741-7007-4-41 (PMC1779365; doi:10.1186/1741-7007-4-41)
Supplement: Additional File 2 — Yeast data set. queries and lists of true positives for performing ROC analysis of translated nucleotide search algorithms. Also contains the exact version of the yeast genome used in the experiments described in this paper. [file 1741-7007-4-41-S2.tgz › yeast-test/proteintp/s1.hits]

---
gi: 6320850
ref: NP_010929.1
chromosome: NC_001137
coding_region: 178840..182277
strand: +
---
gi: 6321860
ref: NP_011936.1
chromosome: NC_001140
coding_region: 233580..234659
strand: -
---
gi: 6322466
ref: NP_012540.1
chromosome: NC_001142
coding_region: 450934..451848
strand: +
---
gi: 6323885
ref: NP_013956.1
chromosome: NC_001145
coding_region: 725933..731122
strand: -
---
gi: 6324097
ref: NP_014167.1
chromosome: NC_001146
coding_region: 214922..215800
strand: +
