# Supplementary material for: Composition-based statistics and translated nucleotide searches: Improving the TBLASTN module of BLAST
Source: BMC Biol. 2006 Dec 7;4:41. doi: 10.1186/1741-7007-4-41 (PMC1779365; doi:10.1186/1741-7007-4-41)
Supplement: Additional File 2 — Yeast data set. queries and lists of true positives for performing ROC analysis of translated nucleotide search algorithms. Also contains the exact version of the yeast genome used in the experiments described in this paper. [file 1741-7007-4-41-S2.tgz › yeast-test/proteintp/SH3.gi]

6319386
6319464
6319677
6319931
6320086
6320366
6320596
6320960
6320964
6321575
6321785
6321804
6321906
6322720
6323220
6323341
6323675
6323756
6325412
10383763
14627173
15530184
41629669
