# Supplementary material for: Composition-based statistics and translated nucleotide searches: Improving the TBLASTN module of BLAST
Source: BMC Biol. 2006 Dec 7;4:41. doi: 10.1186/1741-7007-4-41 (PMC1779365; doi:10.1186/1741-7007-4-41)
Supplement: Additional File 2 — Yeast data set. queries and lists of true positives for performing ROC analysis of translated nucleotide search algorithms. Also contains the exact version of the yeast genome used in the experiments described in this paper. [file 1741-7007-4-41-S2.tgz › yeast-test/proteintp/znf.gi]

6319540
6320155
6320184
6320248
6320301
6320350
6320422
6320459
6320472
6320866
6320977
6321017
6321183
6321229
6321403
6321481
6321504
6321760
6321794
6322405
6322588
6322788
6323160
6323406
6323435
6323559
6323680
6323715
6323836
6324301
6324687
6325026
6325219
6325270
6325272
6325279
6325444
37362636
