# Supplementary material for: Composition-based statistics and translated nucleotide searches: Improving the TBLASTN module of BLAST
Source: BMC Biol. 2006 Dec 7;4:41. doi: 10.1186/1741-7007-4-41 (PMC1779365; doi:10.1186/1741-7007-4-41)
Supplement: Additional File 2 — Yeast data set. queries and lists of true positives for performing ROC analysis of translated nucleotide search algorithms. Also contains the exact version of the yeast genome used in the experiments described in this paper. [file 1741-7007-4-41-S2.tgz › yeast-test/proteintp/lrr.hits]

---
gi: 6319298
ref: NP_009381.1
chromosome: NC_001133
coding_region: 110847..113360
strand: -
---
gi: 6319634
ref: NP_009716.1
chromosome: NC_001134
coding_region: 556543..558192
strand: +
---
gi: 6319801
ref: NP_009882.1
chromosome: NC_001135
coding_region: 42165..43556
strand: +
---
gi: 6320843
ref: NP_010922.1
chromosome: NC_001137
coding_region: 164526..166082
strand: +
---
gi: 6322312
ref: NP_012386.1
chromosome: NC_001142
coding_region: 137297..139288
strand: +
---
gi: 6322372
ref: NP_012446.1
chromosome: NC_001142
coding_region: 265842..268331
strand: +
---
gi: 6322419
ref: NP_012493.1
chromosome: NC_001142
coding_region: 361165..365361
strand: +
---
gi: 6322455
ref: NP_012529.1
chromosome: NC_001142
coding_region: 425072..431152
strand: +
---
gi: 6322512
ref: NP_012586.1
chromosome: NC_001142
coding_region: 531976..533673
strand: +
---
gi: 6322549
ref: NP_012623.1
chromosome: NC_001142
coding_region: 590786..594241
strand: -
---
gi: 6322655
ref: NP_012728.1
chromosome: NC_001143
coding_region: 78871..79887
strand: -
---
gi: 6323384
ref: NP_013456.1
chromosome: NC_001144
coding_region: 831115..833538
strand: +
---
gi: 6323891
ref: NP_013962.1
chromosome: NC_001145
coding_region: 741511..742734
strand: -
---
gi: 6324654
ref: NP_014723.1
chromosome: NC_001147
coding_region: 474553..476793
strand: +
---
gi: 6324801
ref: NP_014870.1
chromosome: NC_001147
coding_region: 762825..766565
strand: +
---
gi: 6324929
ref: NP_014998.1
chromosome: NC_001147
coding_region: 998448..1000823
strand: -
---
gi: 6324949
ref: NP_015018.1
chromosome: NC_001147
coding_region: 1036830..1039385
strand: +
---
gi: 6325043
ref: NP_015111.1
chromosome: NC_001148
coding_region: 150613..151329
strand: +
---
gi: 6325088
ref: NP_015156.1
chromosome: NC_001148
coding_region: 229038..230837
strand: -
---
gi: 6325121
ref: NP_015188.1
chromosome: NC_001148
coding_region: 292816..296646
strand: -
