# Supplementary material for: Composition-based statistics and translated nucleotide searches: Improving the TBLASTN module of BLAST
Source: BMC Biol. 2006 Dec 7;4:41. doi: 10.1186/1741-7007-4-41 (PMC1779365; doi:10.1186/1741-7007-4-41)
Supplement: Additional File 2 — Yeast data set. queries and lists of true positives for performing ROC analysis of translated nucleotide search algorithms. Also contains the exact version of the yeast genome used in the experiments described in this paper. [file 1741-7007-4-41-S2.tgz › yeast-test/proteintp/mbl.gi]

6320478
6321189
6322932
6323144
6323307
6323786
6324409
6324614
6325154
