# Supplementary material for: Composition-based statistics and translated nucleotide searches: Improving the TBLASTN module of BLAST
Source: BMC Biol. 2006 Dec 7;4:41. doi: 10.1186/1741-7007-4-41 (PMC1779365; doi:10.1186/1741-7007-4-41)
Supplement: Additional File 2 — Yeast data set. queries and lists of true positives for performing ROC analysis of translated nucleotide search algorithms. Also contains the exact version of the yeast genome used in the experiments described in this paper. [file 1741-7007-4-41-S2.tgz › yeast-test/proteintp/mynd.hits]

---
gi: 6322001
ref: NP_012077.1
chromosome: NC_001140
coding_region: 514904..516484
strand: -
---
gi: 6322515
ref: NP_012589.1
chromosome: NC_001142
coding_region: 538686..539180
strand: +
---
gi: 6323273
ref: NP_013345.1
chromosome: NC_001144
coding_region: 625170..626333
strand: -
---
gi: 6323747
ref: NP_013818.1
chromosome: NC_001145
coding_region: 466299..468161
strand: +
