# Supplementary material for: Composition-based statistics and translated nucleotide searches: Improving the TBLASTN module of BLAST
Source: BMC Biol. 2006 Dec 7;4:41. doi: 10.1186/1741-7007-4-41 (PMC1779365; doi:10.1186/1741-7007-4-41)
Supplement: Additional File 2 — Yeast data set. queries and lists of true positives for performing ROC analysis of translated nucleotide search algorithms. Also contains the exact version of the yeast genome used in the experiments described in this paper. [file 1741-7007-4-41-S2.tgz › yeast-test/proteintp/homeo.hits]

---
gi: 6319785
ref: NP_009866.1
chromosome: NC_001135
coding_region: 12386..13018
strand: -
---
gi: 6319939
ref: NP_010020.1
chromosome: NC_001135
coding_region: 293175..293534
strand: -
---
gi: 6319940
ref: NP_010021.1
chromosome: NC_001135
coding_region: 293831..293935,293990..294235,294288..294317
strand: +
---
gi: 6320097
ref: NP_010177.1
chromosome: NC_001136
coding_region: 270222..271901
strand: -
---
gi: 6320659
ref: NP_010739.1
chromosome: NC_001136
coding_region: 1361110..1362171
strand: -
---
gi: 6321342
ref: NP_011419.1
chromosome: NC_001139
coding_region: 325334..326164
strand: +
---
gi: 6323614
ref: NP_013685.1
chromosome: NC_001145
coding_region: 221406..222563
strand: +
---
gi: 6325080
ref: NP_015148.1
chromosome: NC_001148
coding_region: 213041..213961
strand: -
---
gi: 63536787
ref: NP_009868.3
chromosome: NC_001135
coding_region: 199541..200173
strand: -
