# Supplementary material for: Composition-based statistics and translated nucleotide searches: Improving the TBLASTN module of BLAST
Source: BMC Biol. 2006 Dec 7;4:41. doi: 10.1186/1741-7007-4-41 (PMC1779365; doi:10.1186/1741-7007-4-41)
Supplement: Additional File 2 — Yeast data set. queries and lists of true positives for performing ROC analysis of translated nucleotide search algorithms. Also contains the exact version of the yeast genome used in the experiments described in this paper. [file 1741-7007-4-41-S2.tgz › yeast-test/proteintp/kin.gi]

6319302
6319327
6319328
6319363
6319455
6319462
6319502
6319533
6319573
6319636
6319751
6319853
6319987
6320042
6320095
6320102
6320124
6320176
6320179
6320187
6320327
6320453
6320489
6320674
6320685
6320698
6320715
6320731
6320976
6321258
6321259
6321280
6321355
6321417
6321477
6321489
6321529
6321627
6321701
6321780
6321819
6321870
6321874
6321894
6321927
6321999
6322096
6322154
6322274
6322296
6322297
6322320
6322333
6322355
6322366
6322404
6322519
6322677
6322680
6322682
6322688
6322710
6322723
6322733
6322748
6322803
6322827
6323009
6323125
6323142
6323277
6323394
6323643
6323751
6323788
6323872
6323948
6324022
6324031
6324122
6324146
6324168
6324175
6324308
6324358
6324375
6324444
6324459
6324472
6324527
6324557
6324635
6324805
6324807
6324841
6324927
6325020
6325047
6325052
6325053
6325104
6325107
6325116
6325117
6325215
6325226
6325231
6325311
6325363
6325368
6325419
7276233
10383767
10383805
10383810
14318486
14318490
14318536
27808711
