# Supplementary material for: Composition-based statistics and translated nucleotide searches: Improving the TBLASTN module of BLAST
Source: BMC Biol. 2006 Dec 7;4:41. doi: 10.1186/1741-7007-4-41 (PMC1779365; doi:10.1186/1741-7007-4-41)
Supplement: Additional File 2 — Yeast data set. queries and lists of true positives for performing ROC analysis of translated nucleotide search algorithms. Also contains the exact version of the yeast genome used in the experiments described in this paper. [file 1741-7007-4-41-S2.tgz › yeast-test/proteintp/UBC.hits]

---
gi: 6319556
ref: NP_009638.1
chromosome: NC_001134
coding_region: 406622..407021,407117..407163
strand: -
---
gi: 6320139
ref: NP_010219.1
chromosome: NC_001136
coding_region: 337487..337524,337635..338070
strand: +
---
gi: 6320259
ref: NP_010339.1
chromosome: NC_001136
coding_region: 561437..562324
strand: -
---
gi: 6320264
ref: NP_010344.1
chromosome: NC_001136
coding_region: 569231..569630,569721..569767
strand: -
---
gi: 6320297
ref: NP_010377.1
chromosome: NC_001136
coding_region: 629871..629900,630169..630600
strand: +
---
gi: 6320382
ref: NP_010462.1
chromosome: NC_001136
coding_region: 816873..817520
strand: +
---
gi: 6320947
ref: NP_011026.1
chromosome: NC_001137
coding_region: 359558..360310
strand: +
---
gi: 6321351
ref: NP_011428.1
chromosome: NC_001139
coding_region: 346409..346811,346897..346907
strand: -
---
gi: 6321380
ref: NP_011457.1
chromosome: NC_001139
coding_region: 393992..394510
strand: +
---
gi: 6321572
ref: NP_011649.1
chromosome: NC_001139
coding_region: 756901..757452
strand: +
---
gi: 6323337
ref: NP_013409.1
chromosome: NC_001144
coding_region: 744153..744155,744290..744853
strand: +
---
gi: 6323664
ref: NP_013735.1
chromosome: NC_001145
coding_region: 318679..319176
strand: +
---
gi: 6324915
ref: NP_014984.1
chromosome: NC_001147
coding_region: 958357..958827
strand: -
---
gi: 6579192
ref: NP_010904.2
chromosome: NC_001137
coding_region: 131772..131776,131900..132551
strand: +
---
gi: 42759852
ref: NP_009919.3
chromosome: NC_001135
coding_region: 105695..106852
strand: -
