# Supplementary material for: Composition-based statistics and translated nucleotide searches: Improving the TBLASTN module of BLAST
Source: BMC Biol. 2006 Dec 7;4:41. doi: 10.1186/1741-7007-4-41 (PMC1779365; doi:10.1186/1741-7007-4-41)
Supplement: Additional File 2 — Yeast data set. queries and lists of true positives for performing ROC analysis of translated nucleotide search algorithms. Also contains the exact version of the yeast genome used in the experiments described in this paper. [file 1741-7007-4-41-S2.tgz › yeast-test/proteintp/mbl.hits]

---
gi: 6320478
ref: NP_010558.1
chromosome: NC_001136
coding_region: 1009004..1009828
strand: +
---
gi: 6321189
ref: NP_011266.1
chromosome: NC_001139
coding_region: 35653..36762
strand: +
---
gi: 6322932
ref: NP_013005.1
chromosome: NC_001143
coding_region: 586431..588947
strand: -
---
gi: 6323144
ref: NP_013216.1
chromosome: NC_001144
coding_region: 377986..380565
strand: +
---
gi: 6323307
ref: NP_013379.1
chromosome: NC_001144
coding_region: 697158..699497
strand: -
---
gi: 6323786
ref: NP_013857.1
chromosome: NC_001145
coding_region: 542977..544962
strand: -
---
gi: 6324409
ref: NP_014478.1
chromosome: NC_001147
coding_region: 6175..8115
strand: +
---
gi: 6324614
ref: NP_014683.1
chromosome: NC_001147
coding_region: 407063..407920
strand: +
---
gi: 6325154
ref: NP_015222.1
chromosome: NC_001148
coding_region: 357997..359403
strand: -
