# Supplementary material for: Composition-based statistics and translated nucleotide searches: Improving the TBLASTN module of BLAST
Source: BMC Biol. 2006 Dec 7;4:41. doi: 10.1186/1741-7007-4-41 (PMC1779365; doi:10.1186/1741-7007-4-41)
Supplement: Additional File 2 — Yeast data set. queries and lists of true positives for performing ROC analysis of translated nucleotide search algorithms. Also contains the exact version of the yeast genome used in the experiments described in this paper. [file 1741-7007-4-41-S2.tgz › yeast-test/proteintp/rhogef.hits]

---
gi: 6319276
ref: NP_009359.1
chromosome: NC_001133
coding_region: 62841..65405
strand: +
---
gi: 6321507
ref: NP_011584.1
chromosome: NC_001139
coding_region: 627810..631277
strand: +
---
gi: 6323403
ref: NP_013475.1
chromosome: NC_001144
coding_region: 862713..866783
strand: +
---
gi: 6323457
ref: NP_013529.1
chromosome: NC_001144
coding_region: 982890..986813
strand: +
---
gi: 6323888
ref: NP_013959.1
chromosome: NC_001145
coding_region: 736925..738958
strand: +
---
gi: 10383775
ref: NP_009914.2
chromosome: NC_001135
coding_region: 96280..101190
strand: +
