# Supplementary material for: Composition-based statistics and translated nucleotide searches: Improving the TBLASTN module of BLAST
Source: BMC Biol. 2006 Dec 7;4:41. doi: 10.1186/1741-7007-4-41 (PMC1779365; doi:10.1186/1741-7007-4-41)
Supplement: Additional File 2 — Yeast data set. queries and lists of true positives for performing ROC analysis of translated nucleotide search algorithms. Also contains the exact version of the yeast genome used in the experiments described in this paper. [file 1741-7007-4-41-S2.tgz › yeast-test/proteintp/bhlh.hits]

---
gi: 6319365
ref: NP_009447.1
chromosome: NC_001134
coding_region: 22075..23535
strand: -
---
gi: 6320328
ref: NP_010408.1
chromosome: NC_001136
coding_region: 698549..699463
strand: -
---
gi: 6322520
ref: NP_012594.1
chromosome: NC_001142
coding_region: 548673..549728
strand: +
---
gi: 6324464
ref: NP_014533.1
chromosome: NC_001147
coding_region: 111430..111885
strand: -
---
gi: 6324505
ref: NP_014574.1
chromosome: NC_001147
coding_region: 201984..202517
strand: -
---
gi: 6324606
ref: NP_014675.1
chromosome: NC_001147
coding_region: 389770..391074
strand: -
---
gi: 6324920
ref: NP_014989.1
chromosome: NC_001147
coding_region: 977189..978064
strand: -
---
gi: 14318559
ref: NP_116692.1
chromosome: NC_001138
coding_region: 225008..225946
strand: -
