# Supplementary material for: Composition-based statistics and translated nucleotide searches: Improving the TBLASTN module of BLAST
Source: BMC Biol. 2006 Dec 7;4:41. doi: 10.1186/1741-7007-4-41 (PMC1779365; doi:10.1186/1741-7007-4-41)
Supplement: Additional File 2 — Yeast data set. queries and lists of true positives for performing ROC analysis of translated nucleotide search algorithms. Also contains the exact version of the yeast genome used in the experiments described in this paper. [file 1741-7007-4-41-S2.tgz › yeast-test/proteintp/bromo.hits]

---
gi: 6319555
ref: NP_009637.1
chromosome: NC_001134
coding_region: 401247..405245
strand: -
---
gi: 6320132
ref: NP_010213.1
chromosome: NC_001136
coding_region: 331025..332941
strand: +
---
gi: 6321493
ref: NP_011570.1
chromosome: NC_001139
coding_region: 601665..604451
strand: +
---
gi: 6321691
ref: NP_011768.1
chromosome: NC_001139
coding_region: 996874..998193
strand: +
---
gi: 6321709
ref: NP_011786.1
chromosome: NC_001139
coding_region: 1027376..1031515
strand: +
---
gi: 6322065
ref: NP_012140.1
chromosome: NC_001141
coding_region: 117992..122071
strand: +
---
gi: 6322860
ref: NP_012933.1
chromosome: NC_001143
coding_region: 451844..453721
strand: +
---
gi: 6323389
ref: NP_013461.1
chromosome: NC_001144
coding_region: 841330..843999
strand: +
---
gi: 6323431
ref: NP_013503.1
chromosome: NC_001144
coding_region: 919536..921596
strand: -
---
gi: 6324864
ref: NP_014933.1
chromosome: NC_001147
coding_region: 855144..860255
strand: -
