# Supplementary material for: Composition-based statistics and translated nucleotide searches: Improving the TBLASTN module of BLAST
Source: BMC Biol. 2006 Dec 7;4:41. doi: 10.1186/1741-7007-4-41 (PMC1779365; doi:10.1186/1741-7007-4-41)
Supplement: Additional File 2 — Yeast data set. queries and lists of true positives for performing ROC analysis of translated nucleotide search algorithms. Also contains the exact version of the yeast genome used in the experiments described in this paper. [file 1741-7007-4-41-S2.tgz › yeast-test/proteintp/lim.hits]

---
gi: 6319961
ref: NP_010041.1
chromosome: NC_001136
coding_region: 22823..25876
strand: +
---
gi: 6320587
ref: NP_010667.1
chromosome: NC_001136
coding_region: 1230157..1233186
strand: +
---
gi: 6322943
ref: NP_013016.1
chromosome: NC_001143
coding_region: 608588..610708
strand: +
---
gi: 6324701
ref: NP_014770.1
chromosome: NC_001147
coding_region: 561170..564193
strand: +
