# Supplementary material for: Composition-based statistics and translated nucleotide searches: Improving the TBLASTN module of BLAST
Source: BMC Biol. 2006 Dec 7;4:41. doi: 10.1186/1741-7007-4-41 (PMC1779365; doi:10.1186/1741-7007-4-41)
Supplement: Additional File 2 — Yeast data set. queries and lists of true positives for performing ROC analysis of translated nucleotide search algorithms. Also contains the exact version of the yeast genome used in the experiments described in this paper. [file 1741-7007-4-41-S2.tgz › yeast-test/proteintp/CYCLIN.hits]

---
gi: 6319277
ref: NP_009360.1
chromosome: NC_001133
coding_region: 65779..67521
strand: -
---
gi: 6320046
ref: NP_010126.1
chromosome: NC_001136
coding_region: 176774..178057
strand: +
---
gi: 6321545
ref: NP_011622.1
chromosome: NC_001139
coding_region: 703640..705055
strand: +
---
gi: 6321546
ref: NP_011623.1
chromosome: NC_001139
coding_region: 705363..706505
strand: -
---
gi: 6321685
ref: NP_011762.1
chromosome: NC_001139
coding_region: 982487..984277
strand: -
---
gi: 6322454
ref: NP_012528.1
chromosome: NC_001142
coding_region: 423053..424024
strand: -
---
gi: 6323239
ref: NP_013311.1
chromosome: NC_001144
coding_region: 562010..563392
strand: +
---
gi: 6323855
ref: NP_013926.1
chromosome: NC_001145
coding_region: 662643..664283
strand: +
---
gi: 6324040
ref: NP_014110.1
chromosome: NC_001146
coding_region: 87895..88734
strand: +
---
gi: 6324303
ref: NP_014373.1
chromosome: NC_001146
coding_region: 584319..585290
strand: -
---
gi: 6324999
ref: NP_015067.1
chromosome: NC_001148
coding_region: 64977..66614
strand: -
---
gi: 6325282
ref: NP_015350.1
chromosome: NC_001148
coding_region: 613374..614555
strand: -
---
gi: 6325343
ref: NP_015411.1
chromosome: NC_001148
coding_region: 710099..711136
strand: +
---
gi: 6325376
ref: NP_015444.1
chromosome: NC_001148
coding_region: 771651..773126
strand: +
---
gi: 6325377
ref: NP_015445.1
chromosome: NC_001148
coding_region: 773873..775180
strand: -
