# Supplementary material for: Composition-based statistics and translated nucleotide searches: Improving the TBLASTN module of BLAST
Source: BMC Biol. 2006 Dec 7;4:41. doi: 10.1186/1741-7007-4-41 (PMC1779365; doi:10.1186/1741-7007-4-41)
Supplement: Additional File 2 — Yeast data set. queries and lists of true positives for performing ROC analysis of translated nucleotide search algorithms. Also contains the exact version of the yeast genome used in the experiments described in this paper. [file 1741-7007-4-41-S2.tgz › yeast-test/proteintp/sap.hits]

---
gi: 6320617
ref: NP_010697.1
chromosome: NC_001136
coding_region: 1289396..1292110
strand: +
---
gi: 6320906
ref: NP_010985.1
chromosome: NC_001137
coding_region: 281708..282364
strand: +
---
gi: 6323645
ref: NP_013716.1
chromosome: NC_001145
coding_region: 273118..273714
strand: +
---
gi: 6324730
ref: NP_014799.1
chromosome: NC_001147
coding_region: 628360..630540
strand: -
