# Supplementary material for: Composition-based statistics and translated nucleotide searches: Improving the TBLASTN module of BLAST
Source: BMC Biol. 2006 Dec 7;4:41. doi: 10.1186/1741-7007-4-41 (PMC1779365; doi:10.1186/1741-7007-4-41)
Supplement: Additional File 2 — Yeast data set. queries and lists of true positives for performing ROC analysis of translated nucleotide search algorithms. Also contains the exact version of the yeast genome used in the experiments described in this paper. [file 1741-7007-4-41-S2.tgz › yeast-test/proteintp/myb.hits]

---
gi: 6319417
ref: NP_009499.1
chromosome: NC_001134
coding_region: 117592..119169
strand: +
---
gi: 6319523
ref: NP_009605.1
chromosome: NC_001134
coding_region: 334384..336816
strand: -
---
gi: 6320229
ref: NP_010309.1
chromosome: NC_001136
coding_region: 492552..494264
strand: -
---
gi: 6320656
ref: NP_010736.1
chromosome: NC_001136
coding_region: 1356055..1357359
strand: +
---
gi: 6320933
ref: NP_011012.1
chromosome: NC_001137
coding_region: 333172..335184
strand: -
---
gi: 6321012
ref: NP_011091.1
chromosome: NC_001137
coding_region: 505387..509793
strand: +
---
gi: 6321439
ref: NP_011516.1
chromosome: NC_001139
coding_region: 498480..499910
strand: -
---
gi: 6322286
ref: NP_012359.1
chromosome: NC_001142
coding_region: 92051..94528
strand: -
---
gi: 6322952
ref: NP_013025.1
chromosome: NC_001143
coding_region: 635489..637924
strand: +
---
gi: 6323869
ref: NP_013940.1
chromosome: NC_001145
coding_region: 693380..695152
strand: +
---
gi: 6324113
ref: NP_014183.1
chromosome: NC_001146
coding_region: 241688..244171
strand: +
---
gi: 6324289
ref: NP_014359.1
chromosome: NC_001146
coding_region: 555047..556831
strand: +
---
gi: 6325129
ref: NP_015197.1
chromosome: NC_001148
coding_region: 306532..308220
strand: -
---
gi: 10383795
ref: NP_009962.2
chromosome: NC_001135
coding_region: 186484..190164
strand: +
---
gi: 14318562
ref: NP_116695.1
chromosome: NC_001138
coding_region: 227500..229173
strand: -
---
gi: 42742058
ref: NP_010646.2
chromosome: NC_001136
coding_region: 1191927..1194875
strand: -
