# Supplementary material for: Composition-based statistics and translated nucleotide searches: Improving the TBLASTN module of BLAST
Source: BMC Biol. 2006 Dec 7;4:41. doi: 10.1186/1741-7007-4-41 (PMC1779365; doi:10.1186/1741-7007-4-41)
Supplement: Additional File 2 — Yeast data set. queries and lists of true positives for performing ROC analysis of translated nucleotide search algorithms. Also contains the exact version of the yeast genome used in the experiments described in this paper. [file 1741-7007-4-41-S2.tgz › yeast-test/proteintp/hisdac.hits]

---
gi: 6321244
ref: NP_011321.1
chromosome: NC_001139
coding_region: 140374..141732
strand: -
---
gi: 6323999
ref: NP_014069.1
chromosome: NC_001146
coding_region: 18001..19302
strand: -
---
gi: 6324307
ref: NP_014377.1
chromosome: NC_001146
coding_region: 593226..595346
strand: +
---
gi: 6325141
ref: NP_015209.1
chromosome: NC_001148
coding_region: 329605..331698
strand: +
---
gi: 6325325
ref: NP_015393.1
chromosome: NC_001148
coding_region: 682938..684350
strand: -
