# Supplementary material for: Composition-based statistics and translated nucleotide searches: Improving the TBLASTN module of BLAST
Source: BMC Biol. 2006 Dec 7;4:41. doi: 10.1186/1741-7007-4-41 (PMC1779365; doi:10.1186/1741-7007-4-41)
Supplement: Additional File 2 — Yeast data set. queries and lists of true positives for performing ROC analysis of translated nucleotide search algorithms. Also contains the exact version of the yeast genome used in the experiments described in this paper. [file 1741-7007-4-41-S2.tgz › yeast-test/proteintp/cnmp.hits]

---
gi: 6321564
ref: NP_011641.1
chromosome: NC_001139
coding_region: 742330..745440
strand: +
---
gi: 6322156
ref: NP_012231.1
chromosome: NC_001141
coding_region: 290418..291668
strand: -
---
gi: 6323581
ref: NP_013652.1
chromosome: NC_001145
coding_region: 153219..158258
strand: -
