# Supplementary material for: Composition-based statistics and translated nucleotide searches: Improving the TBLASTN module of BLAST
Source: BMC Biol. 2006 Dec 7;4:41. doi: 10.1186/1741-7007-4-41 (PMC1779365; doi:10.1186/1741-7007-4-41)
Supplement: Additional File 2 — Yeast data set. queries and lists of true positives for performing ROC analysis of translated nucleotide search algorithms. Also contains the exact version of the yeast genome used in the experiments described in this paper. [file 1741-7007-4-41-S2.tgz › yeast-test/proteintp/FHA.hits]

---
gi: 6320102
ref: NP_010182.1
chromosome: NC_001136
coding_region: 280307..281848
strand: -
---
gi: 6320406
ref: NP_010486.1
chromosome: NC_001136
coding_region: 854274..856088
strand: -
---
gi: 6320577
ref: NP_010657.1
chromosome: NC_001136
coding_region: 1215006..1217570
strand: -
---
gi: 6320709
ref: NP_010789.1
chromosome: NC_001136
coding_region: 1451343..1452908
strand: +
---
gi: 6321357
ref: NP_011434.1
chromosome: NC_001139
coding_region: 357380..358342
strand: +
---
gi: 6321907
ref: NP_011983.1
chromosome: NC_001140
coding_region: 340111..341361
strand: -
---
gi: 6322060
ref: NP_012135.1
chromosome: NC_001141
coding_region: 100781..102235
strand: -
---
gi: 6323044
ref: NP_013116.1
chromosome: NC_001144
coding_region: 176801..177415
strand: -
---
gi: 6323212
ref: NP_013284.1
chromosome: NC_001144
coding_region: 520545..522014
strand: -
---
gi: 6323267
ref: NP_013339.1
chromosome: NC_001144
coding_region: 614757..616193
strand: +
---
gi: 6324213
ref: NP_014283.1
chromosome: NC_001146
coding_region: 408341..409909
strand: +
---
gi: 6324261
ref: NP_014331.1
chromosome: NC_001146
coding_region: 495700..498288
strand: -
---
gi: 6324927
ref: NP_014996.1
chromosome: NC_001147
coding_region: 995013..996506
strand: -
---
gi: 6325104
ref: NP_015172.1
chromosome: NC_001148
coding_region: 261726..264191
strand: -
---
gi: 6325361
ref: NP_015429.1
chromosome: NC_001148
coding_region: 733621..736431
strand: -
