# Supplementary material for: Composition-based statistics and translated nucleotide searches: Improving the TBLASTN module of BLAST
Source: BMC Biol. 2006 Dec 7;4:41. doi: 10.1186/1741-7007-4-41 (PMC1779365; doi:10.1186/1741-7007-4-41)
Supplement: Additional File 2 — Yeast data set. queries and lists of true positives for performing ROC analysis of translated nucleotide search algorithms. Also contains the exact version of the yeast genome used in the experiments described in this paper. [file 1741-7007-4-41-S2.tgz › yeast-test/proteintp/rrm.hits]

---
gi: 6319420
ref: NP_009502.1
chromosome: NC_001134
coding_region: 122756..124762
strand: -
---
gi: 6319595
ref: NP_009677.1
chromosome: NC_001134
coding_region: 479332..479339,479429..480317
strand: +
---
gi: 6319689
ref: NP_009771.1
chromosome: NC_001134
coding_region: 647881..649899
strand: +
---
gi: 6319835
ref: NP_009916.1
chromosome: NC_001135
coding_region: 102074..103357
strand: -
---
gi: 6319977
ref: NP_010057.1
chromosome: NC_001136
coding_region: 54398..56347
strand: -
---
gi: 6319988
ref: NP_010068.1
chromosome: NC_001136
coding_region: 77290..77967
strand: -
---
gi: 6319992
ref: NP_010072.1
chromosome: NC_001136
coding_region: 86208..87227
strand: -
---
gi: 6320034
ref: NP_010114.1
chromosome: NC_001136
coding_region: 160996..163155
strand: -
---
gi: 6320152
ref: NP_010232.1
chromosome: NC_001136
coding_region: 363952..364779
strand: +
---
gi: 6320589
ref: NP_010669.1
chromosome: NC_001136
coding_region: 1236548..1236832,1237599..1237994
strand: +
---
gi: 6320637
ref: NP_010717.1
chromosome: NC_001136
coding_region: 1324467..1325291
strand: -
---
gi: 6320640
ref: NP_010720.1
chromosome: NC_001136
coding_region: 1328773..1330017
strand: +
---
gi: 6320912
ref: NP_010991.1
chromosome: NC_001137
coding_region: 293048..294811
strand: +
---
gi: 6321013
ref: NP_011092.1
chromosome: NC_001137
coding_region: 510368..512101
strand: +
---
gi: 6321394
ref: NP_011471.1
chromosome: NC_001139
coding_region: 416150..417040
strand: -
---
gi: 6321595
ref: NP_011672.1
chromosome: NC_001139
coding_region: 800551..801828
strand: +
---
gi: 6321599
ref: NP_011675.1
chromosome: NC_001139
coding_region: 806417..807661
strand: -
---
gi: 6321661
ref: NP_011738.1
chromosome: NC_001139
coding_region: 939926..940807
strand: +
---
gi: 6321689
ref: NP_011766.1
chromosome: NC_001139
coding_region: 991181..993526
strand: -
---
gi: 6321753
ref: NP_011829.1
chromosome: NC_001140
coding_region: 33191..34075
strand: -
---
gi: 6321763
ref: NP_011839.1
chromosome: NC_001140
coding_region: 56646..58787
strand: +
---
gi: 6321803
ref: NP_011879.1
chromosome: NC_001140
coding_region: 134546..136525
strand: +
---
gi: 6321878
ref: NP_011954.1
chromosome: NC_001140
coding_region: 278154..279725
strand: +
---
gi: 6322128
ref: NP_012203.1
chromosome: NC_001141
coding_region: 244654..245556
strand: -
---
gi: 6322191
ref: NP_012266.1
chromosome: NC_001141
coding_region: 356140..356892
strand: -
---
gi: 6322195
ref: NP_012270.1
chromosome: NC_001141
coding_region: 364886..365332
strand: +
---
gi: 6322199
ref: NP_012274.1
chromosome: NC_001141
coding_region: 374522..374857
strand: +
---
gi: 6322550
ref: NP_012624.1
chromosome: NC_001142
coding_region: 594975..598250
strand: -
---
gi: 6322635
ref: NP_012708.1
chromosome: NC_001143
coding_region: 31083..31694
strand: -
---
gi: 6322982
ref: NP_013054.1
chromosome: NC_001144
coding_region: 46713..47462
strand: -
---
gi: 6323518
ref: NP_013589.1
chromosome: NC_001145
coding_region: 34243..37647
strand: +
---
gi: 6323924
ref: NP_013995.1
chromosome: NC_001145
coding_region: 802887..804221
strand: -
---
gi: 6323960
ref: NP_014031.1
chromosome: NC_001145
coding_region: 870072..872624
strand: -
---
gi: 6324043
ref: NP_014113.1
chromosome: NC_001146
coding_region: 95221..96078
strand: +
---
gi: 6324078
ref: NP_014148.1
chromosome: NC_001146
coding_region: 172587..174314
strand: -
---
gi: 6324132
ref: NP_014202.1
chromosome: NC_001146
coding_region: 267607..269592
strand: -
---
gi: 6324155
ref: NP_014224.1
chromosome: NC_001146
coding_region: 307401..308612
strand: -
---
gi: 6324219
ref: NP_014289.1
chromosome: NC_001146
coding_region: 417826..418488
strand: -
---
gi: 6324312
ref: NP_014382.1
chromosome: NC_001146
coding_region: 602906..604267
strand: +
---
gi: 6324324
ref: NP_014394.1
chromosome: NC_001146
coding_region: 623332..624621
strand: +
---
gi: 6324379
ref: NP_014449.1
chromosome: NC_001146
coding_region: 716780..718327
strand: -
---
gi: 6324428
ref: NP_014497.1
chromosome: NC_001147
coding_region: 53096..54550
strand: +
---
gi: 6324449
ref: NP_014518.1
chromosome: NC_001147
coding_region: 87843..89447
strand: +
---
gi: 6324532
ref: NP_014601.1
chromosome: NC_001147
coding_region: 251265..252644
strand: -
---
gi: 6324816
ref: NP_014885.1
chromosome: NC_001147
coding_region: 788742..789857
strand: -
---
gi: 6324895
ref: NP_014964.1
chromosome: NC_001147
coding_region: 912817..913458
strand: +
---
gi: 6324937
ref: NP_015006.1
chromosome: NC_001147
coding_region: 1015357..1017648
strand: -
---
gi: 6325066
ref: NP_015134.1
chromosome: NC_001148
coding_region: 185316..187724
strand: -
---
gi: 6325072
ref: NP_015140.1
chromosome: NC_001148
coding_region: 195949..197787
strand: -
---
gi: 6325079
ref: NP_015147.1
chromosome: NC_001148
coding_region: 212157..212783
strand: +
---
gi: 6325213
ref: NP_015282.1
chromosome: NC_001148
coding_region: 469936..471993
strand: +
---
gi: 6325299
ref: NP_015367.1
chromosome: NC_001148
coding_region: 650432..653659
strand: -
---
gi: 6325369
ref: NP_015437.1
chromosome: NC_001148
coding_region: 749254..751917
strand: -
---
gi: 6325421
ref: NP_015489.1
chromosome: NC_001148
coding_region: 868641..869951
strand: -
---
gi: 14318545
ref: NP_116678.1
chromosome: NC_001138
coding_region: 199862..201697
strand: +
---
gi: 14318556
ref: NP_116689.1
chromosome: NC_001138
coding_region: 222078..222947
strand: -
