# Supplementary material for: Composition-based statistics and translated nucleotide searches: Improving the TBLASTN module of BLAST
Source: BMC Biol. 2006 Dec 7;4:41. doi: 10.1186/1741-7007-4-41 (PMC1779365; doi:10.1186/1741-7007-4-41)
Supplement: Additional File 2 — Yeast data set. queries and lists of true positives for performing ROC analysis of translated nucleotide search algorithms. Also contains the exact version of the yeast genome used in the experiments described in this paper. [file 1741-7007-4-41-S2.tgz › yeast-test/proteintp/insl.hits]

---
gi: 6319426
ref: NP_009508.1
chromosome: NC_001134
coding_region: 134146..135519
strand: -
---
gi: 6320639
ref: NP_010718.1
chromosome: NC_001136
coding_region: 1325491..1328460
strand: -
---
gi: 6321813
ref: NP_011889.1
chromosome: NC_001140
coding_region: 157736..159184
strand: -
---
gi: 6323192
ref: NP_013264.1
chromosome: NC_001144
coding_region: 491868..493256
strand: -
---
gi: 6324474
ref: NP_014543.1
chromosome: NC_001147
coding_region: 132724..135837
strand: -
---
gi: 6325379
ref: NP_015447.1
chromosome: NC_001148
coding_region: 782041..785667
strand: +
---
gi: 6325449
ref: NP_015517.1
chromosome: NC_001148
coding_region: 919377..920483
strand: +
---
gi: 42742289
ref: NP_013493.2
chromosome: NC_001144
coding_region: 899577..902660
strand: -
