# Supplementary material for: Composition-based statistics and translated nucleotide searches: Improving the TBLASTN module of BLAST
Source: BMC Biol. 2006 Dec 7;4:41. doi: 10.1186/1741-7007-4-41 (PMC1779365; doi:10.1186/1741-7007-4-41)
Supplement: Additional File 2 — Yeast data set. queries and lists of true positives for performing ROC analysis of translated nucleotide search algorithms. Also contains the exact version of the yeast genome used in the experiments described in this paper. [file 1741-7007-4-41-S2.tgz › yeast-test/proteintp/rasgef.hits]

---
gi: 6319295
ref: NP_009378.1
chromosome: NC_001133
coding_region: 101566..105873
strand: -
---
gi: 6321003
ref: NP_011082.1
chromosome: NC_001137
coding_region: 476340..482843
strand: -
---
gi: 6323341
ref: NP_013413.1
chromosome: NC_001144
coding_region: 752226..756995
strand: -
---
gi: 10383799
ref: NP_009967.2
chromosome: NC_001135
coding_region: 197616..199544
strand: -
---
gi: None
ref: NP_Pseudo1
chromosome: NC_001144
coding_region: 112846..115992
strand: +
