# Supplementary material for: Composition-based statistics and translated nucleotide searches: Improving the TBLASTN module of BLAST
Source: BMC Biol. 2006 Dec 7;4:41. doi: 10.1186/1741-7007-4-41 (PMC1779365; doi:10.1186/1741-7007-4-41)
Supplement: Additional File 2 — Yeast data set. queries and lists of true positives for performing ROC analysis of translated nucleotide search algorithms. Also contains the exact version of the yeast genome used in the experiments described in this paper. [file 1741-7007-4-41-S2.tgz › yeast-test/proteintp/uba.hits]

---
gi: 6319424
ref: NP_009506.1
chromosome: NC_001134
coding_region: 127898..132043
strand: -
---
gi: 6320798
ref: NP_010877.1
chromosome: NC_001137
coding_region: 81407..82603
strand: -
---
gi: 6320991
ref: NP_011070.1
chromosome: NC_001137
coding_region: 456314..457600
strand: +
---
gi: 6321257
ref: NP_011334.1
chromosome: NC_001139
coding_region: 157912..159102
strand: +
---
gi: 6323451
ref: NP_013523.1
chromosome: NC_001144
coding_region: 958424..962731
strand: +
---
gi: 6324712
ref: NP_014781.1
chromosome: NC_001147
coding_region: 584309..586324
strand: -
---
gi: 37362616
ref: NP_009614.2
chromosome: NC_001134
coding_region: 353670..356015
strand: -
