# Supplementary material for: Composition-based statistics and translated nucleotide searches: Improving the TBLASTN module of BLAST
Source: BMC Biol. 2006 Dec 7;4:41. doi: 10.1186/1741-7007-4-41 (PMC1779365; doi:10.1186/1741-7007-4-41)
Supplement: Additional File 2 — Yeast data set. queries and lists of true positives for performing ROC analysis of translated nucleotide search algorithms. Also contains the exact version of the yeast genome used in the experiments described in this paper. [file 1741-7007-4-41-S2.tgz › yeast-test/proteintp/FYVE.hits]

---
gi: 6320519
ref: NP_010599.1
chromosome: NC_001136
coding_region: 1089214..1090074
strand: -
---
gi: 6320530
ref: NP_010610.1
chromosome: NC_001136
coding_region: 1112475..1114022
strand: -
---
gi: 6321415
ref: NP_011492.1
chromosome: NC_001139
coding_region: 450202..452109
strand: -
---
gi: 6323033
ref: NP_013105.1
chromosome: NC_001144
coding_region: 160048..161433
strand: +
---
gi: 6324332
ref: NP_014403.1
chromosome: NC_001146
coding_region: 636986..638854
strand: +
---
gi: 14318541
ref: NP_116674.1
chromosome: NC_001138
coding_region: 184490..191326
strand: +
