# Supplementary material for: Composition-based statistics and translated nucleotide searches: Improving the TBLASTN module of BLAST
Source: BMC Biol. 2006 Dec 7;4:41. doi: 10.1186/1741-7007-4-41 (PMC1779365; doi:10.1186/1741-7007-4-41)
Supplement: Additional File 2 — Yeast data set. queries and lists of true positives for performing ROC analysis of translated nucleotide search algorithms. Also contains the exact version of the yeast genome used in the experiments described in this paper. [file 1741-7007-4-41-S2.tgz › yeast-test/proteintp/NIC.hits]

---
gi: 6321389
ref: NP_011466.1
chromosome: NC_001139
coding_region: 406863..409607
strand: -
---
gi: 6321601
ref: NP_011678.1
chromosome: NC_001139
coding_region: 824064..826922
strand: +
---
gi: 6321717
ref: NP_011794.1
chromosome: NC_001139
coding_region: 1046737..1048470
strand: +
---
gi: 6323368
ref: NP_013440.1
chromosome: NC_001144
coding_region: 799697..802396
strand: -
---
gi: 6579193
ref: NP_011944.2
chromosome: NC_001140
coding_region: 252375..255638,255752..255757
strand: -
---
gi: 6579194
ref: NP_013844.2
chromosome: NC_001145
coding_region: 517538..517562,517885..520445
strand: +
