# Supplementary material for: Composition-based statistics and translated nucleotide searches: Improving the TBLASTN module of BLAST
Source: BMC Biol. 2006 Dec 7;4:41. doi: 10.1186/1741-7007-4-41 (PMC1779365; doi:10.1186/1741-7007-4-41)
Supplement: Additional File 2 — Yeast data set. queries and lists of true positives for performing ROC analysis of translated nucleotide search algorithms. Also contains the exact version of the yeast genome used in the experiments described in this paper. [file 1741-7007-4-41-S2.tgz › yeast-test/proteintp/phd.hits]

---
gi: 6320892
ref: NP_010971.1
chromosome: NC_001137
coding_region: 254655..256133
strand: +
---
gi: 6321307
ref: NP_011384.1
chromosome: NC_001139
coding_region: 261653..265864
strand: -
---
gi: 6321882
ref: NP_011958.1
chromosome: NC_001140
coding_region: 283778..284626
strand: -
---
gi: 6322356
ref: NP_012430.1
chromosome: NC_001142
coding_region: 224972..226654
strand: +
---
gi: 6322579
ref: NP_012653.1
chromosome: NC_001142
coding_region: 644219..646405
strand: -
---
gi: 6322848
ref: NP_012921.1
chromosome: NC_001143
coding_region: 432736..434520
strand: -
---
gi: 6322881
ref: NP_012954.1
chromosome: NC_001143
coding_region: 497220..499475
strand: -
---
gi: 6323720
ref: NP_013791.1
chromosome: NC_001145
coding_region: 413981..416035
strand: +
---
gi: 6323830
ref: NP_013901.1
chromosome: NC_001145
coding_region: 611739..615974
strand: +
---
gi: 6323879
ref: NP_013950.1
chromosome: NC_001145
coding_region: 716714..718129
strand: +
---
gi: 6324232
ref: NP_014302.1
chromosome: NC_001146
coding_region: 441366..442358
strand: -
---
gi: 6324305
ref: NP_014375.1
chromosome: NC_001146
coding_region: 588262..591159
strand: -
---
gi: 6324638
ref: NP_014707.1
chromosome: NC_001147
coding_region: 446080..446739
strand: -
---
gi: 6325075
ref: NP_015144.1
chromosome: NC_001148
coding_region: 203420..204940
strand: +
---
gi: 6325119
ref: NP_015187.1
chromosome: NC_001148
coding_region: 291365..292426
strand: -
---
gi: 6325288
ref: NP_015356.1
chromosome: NC_001148
coding_region: 631512..633758
strand: +
