# Supplementary material for: Composition-based statistics and translated nucleotide searches: Improving the TBLASTN module of BLAST
Source: BMC Biol. 2006 Dec 7;4:41. doi: 10.1186/1741-7007-4-41 (PMC1779365; doi:10.1186/1741-7007-4-41)
Supplement: Additional File 2 — Yeast data set. queries and lists of true positives for performing ROC analysis of translated nucleotide search algorithms. Also contains the exact version of the yeast genome used in the experiments described in this paper. [file 1741-7007-4-41-S2.tgz › yeast-test/proteintp/sam.hits]

---
gi: 6319386
ref: NP_009468.1
chromosome: NC_001134
coding_region: 63873..66815
strand: +
---
gi: 6320960
ref: NP_011039.1
chromosome: NC_001137
coding_region: 390586..393708
strand: -
---
gi: 6323394
ref: NP_013466.1
chromosome: NC_001144
coding_region: 849865..852018
strand: +
---
gi: 6324935
ref: NP_015004.1
chromosome: NC_001147
coding_region: 1011185..1012756
strand: +
