# Supplementary material for: Composition-based statistics and translated nucleotide searches: Improving the TBLASTN module of BLAST
Source: BMC Biol. 2006 Dec 7;4:41. doi: 10.1186/1741-7007-4-41 (PMC1779365; doi:10.1186/1741-7007-4-41)
Supplement: Additional File 2 — Yeast data set. queries and lists of true positives for performing ROC analysis of translated nucleotide search algorithms. Also contains the exact version of the yeast genome used in the experiments described in this paper. [file 1741-7007-4-41-S2.tgz › yeast-test/proteintp/fkbp.hits]

---
gi: 6320727
ref: NP_010807.1
chromosome: NC_001136
coding_region: 1480415..1480822
strand: +
---
gi: 6323482
ref: NP_013554.1
chromosome: NC_001144
coding_region: 1030829..1032007
strand: +
---
gi: 6323566
ref: NP_013637.1
chromosome: NC_001145
coding_region: 120089..121324
strand: -
---
gi: 6324194
ref: NP_014264.1
chromosome: NC_001146
coding_region: 371882..372226
strand: -
