# Supplementary material for: Composition-based statistics and translated nucleotide searches: Improving the TBLASTN module of BLAST
Source: BMC Biol. 2006 Dec 7;4:41. doi: 10.1186/1741-7007-4-41 (PMC1779365; doi:10.1186/1741-7007-4-41)
Supplement: Additional File 2 — Yeast data set. queries and lists of true positives for performing ROC analysis of translated nucleotide search algorithms. Also contains the exact version of the yeast genome used in the experiments described in this paper. [file 1741-7007-4-41-S2.tgz › yeast-test/proteintp/hect.hits]

---
gi: 6320665
ref: NP_010745.1
chromosome: NC_001136
coding_region: 1369780..1379586
strand: +
---
gi: 6320972
ref: NP_011051.1
chromosome: NC_001137
coding_region: 410185..412614
strand: +
---
gi: 6321297
ref: NP_011374.1
chromosome: NC_001139
coding_region: 238358..241090
strand: +
---
gi: 6322497
ref: NP_012570.1
chromosome: NC_001142
coding_region: 500627..503305
strand: -
---
gi: 6322842
ref: NP_012915.1
chromosome: NC_001143
coding_region: 421067..425518
strand: -
