# Supplementary material for: Composition-based statistics and translated nucleotide searches: Improving the TBLASTN module of BLAST
Source: BMC Biol. 2006 Dec 7;4:41. doi: 10.1186/1741-7007-4-41 (PMC1779365; doi:10.1186/1741-7007-4-41)
Supplement: Additional File 2 — Yeast data set. queries and lists of true positives for performing ROC analysis of translated nucleotide search algorithms. Also contains the exact version of the yeast genome used in the experiments described in this paper. [file 1741-7007-4-41-S2.tgz › yeast-test/proteintp/sec14d.hits]

---
gi: 6322260
ref: NP_012334.1
chromosome: NC_001142
coding_region: 54379..56178
strand: +
---
gi: 6322316
ref: NP_012390.1
chromosome: NC_001142
coding_region: 145078..145962
strand: +
---
gi: 6322759
ref: NP_012832.1
chromosome: NC_001143
coding_region: 269363..270295
strand: -
---
gi: 6323412
ref: NP_013484.1
chromosome: NC_001144
coding_region: 878282..879508
strand: +
---
gi: 6323725
ref: NP_013796.1
chromosome: NC_001145
coding_region: 424988..424996,425153..426058
strand: +
---
gi: 6324065
ref: NP_014135.1
chromosome: NC_001146
coding_region: 145562..146614
strand: -
---
gi: 6324098
ref: NP_014168.1
chromosome: NC_001146
coding_region: 215986..217041
strand: -
