# Supplementary material for: Composition-based statistics and translated nucleotide searches: Improving the TBLASTN module of BLAST
Source: BMC Biol. 2006 Dec 7;4:41. doi: 10.1186/1741-7007-4-41 (PMC1779365; doi:10.1186/1741-7007-4-41)
Supplement: Additional File 2 — Yeast data set. queries and lists of true positives for performing ROC analysis of translated nucleotide search algorithms. Also contains the exact version of the yeast genome used in the experiments described in this paper. [file 1741-7007-4-41-S2.tgz › yeast-test/proteintp/R3H.hits]

---
gi: 6324305
ref: NP_014375.1
chromosome: NC_001146
coding_region: 588262..591159
strand: -
---
gi: 9755328
ref: NP_010092.2
chromosome: NC_001136
coding_region: 122217..123590
strand: +
