# Supplementary material for: Composition-based statistics and translated nucleotide searches: Improving the TBLASTN module of BLAST
Source: BMC Biol. 2006 Dec 7;4:41. doi: 10.1186/1741-7007-4-41 (PMC1779365; doi:10.1186/1741-7007-4-41)
Supplement: Additional File 2 — Yeast data set. queries and lists of true positives for performing ROC analysis of translated nucleotide search algorithms. Also contains the exact version of the yeast genome used in the experiments described in this paper. [file 1741-7007-4-41-S2.tgz › yeast-test/proteintp/bam.hits]

---
gi: 6321307
ref: NP_011384.1
chromosome: NC_001139
coding_region: 261653..265864
strand: -
---
gi: 6321493
ref: NP_011570.1
chromosome: NC_001139
coding_region: 601665..604451
strand: +
---
gi: 6323389
ref: NP_013461.1
chromosome: NC_001144
coding_region: 841330..843999
strand: +
---
gi: 6323475
ref: NP_013547.1
chromosome: NC_001144
coding_region: 1019311..1022247
strand: -
---
gi: 6323575
ref: NP_013646.1
chromosome: NC_001145
coding_region: 142210..144954
strand: +
