# Supplementary material for: Composition-based statistics and translated nucleotide searches: Improving the TBLASTN module of BLAST
Source: BMC Biol. 2006 Dec 7;4:41. doi: 10.1186/1741-7007-4-41 (PMC1779365; doi:10.1186/1741-7007-4-41)
Supplement: Additional File 2 — Yeast data set. queries and lists of true positives for performing ROC analysis of translated nucleotide search algorithms. Also contains the exact version of the yeast genome used in the experiments described in this paper. [file 1741-7007-4-41-S2.tgz › yeast-test/proteintp/pp2c.hits]

---
gi: 6319415
ref: NP_009497.1
chromosome: NC_001134
coding_region: 113765..115171
strand: +
---
gi: 6319601
ref: NP_009683.1
chromosome: NC_001134
coding_region: 487193..488374
strand: -
---
gi: 6320198
ref: NP_010278.1
chromosome: NC_001136
coding_region: 439906..440751
strand: +
---
gi: 6320934
ref: NP_011013.1
chromosome: NC_001137
coding_region: 335942..337336
strand: -
---
gi: 6321867
ref: NP_011943.1
chromosome: NC_001140
coding_region: 251102..252226
strand: +
---
gi: 6322455
ref: NP_012529.1
chromosome: NC_001142
coding_region: 425072..431152
strand: +
---
gi: 6324664
ref: NP_014733.1
chromosome: NC_001147
coding_region: 491124..492842
strand: -
---
gi: 10383808
ref: NP_010003.2
chromosome: NC_001135
coding_region: 252841..254169
strand: +
