# Supplementary material for: Composition-based statistics and translated nucleotide searches: Improving the TBLASTN module of BLAST
Source: BMC Biol. 2006 Dec 7;4:41. doi: 10.1186/1741-7007-4-41 (PMC1779365; doi:10.1186/1741-7007-4-41)
Supplement: Additional File 2 — Yeast data set. queries and lists of true positives for performing ROC analysis of translated nucleotide search algorithms. Also contains the exact version of the yeast genome used in the experiments described in this paper. [file 1741-7007-4-41-S2.tgz › yeast-test/proteintp/swib.hits]

---
gi: 6319900
ref: NP_009981.1
chromosome: NC_001135
coding_region: 214989..216440
strand: +
---
gi: 6323889
ref: NP_013960.1
chromosome: NC_001145
coding_region: 739184..739864
strand: +
---
gi: 6324350
ref: NP_014420.1
chromosome: NC_001146
coding_region: 670418..672118
strand: +
---
gi: 6324869
ref: NP_014938.1
chromosome: NC_001147
coding_region: 869205..869891
strand: +
