# Supplementary material for: Composition-based statistics and translated nucleotide searches: Improving the TBLASTN module of BLAST
Source: BMC Biol. 2006 Dec 7;4:41. doi: 10.1186/1741-7007-4-41 (PMC1779365; doi:10.1186/1741-7007-4-41)
Supplement: Additional File 2 — Yeast data set. queries and lists of true positives for performing ROC analysis of translated nucleotide search algorithms. Also contains the exact version of the yeast genome used in the experiments described in this paper. [file 1741-7007-4-41-S2.tgz › yeast-test/proteintp/ub.hits]

---
gi: 6320570
ref: NP_010650.1
chromosome: NC_001136
coding_region: 1199173..1200543
strand: +
---
gi: 6320718
ref: NP_010798.1
chromosome: NC_001136
coding_region: 1469390..1469695
strand: +
---
gi: 6320798
ref: NP_010877.1
chromosome: NC_001137
coding_region: 81407..82603
strand: -
---
gi: 6322043
ref: NP_012118.1
chromosome: NC_001141
coding_region: 68708..68715,69150..69528
strand: +
---
gi: 6322947
ref: NP_013020.1
chromosome: NC_001143
coding_region: 617638..618016,618385..618392
strand: -
---
gi: 6322989
ref: NP_013061.1
chromosome: NC_001144
coding_region: 64061..65206
strand: -
---
gi: 6323196
ref: NP_013268.1
chromosome: NC_001144
coding_region: 498949..499407
strand: +
---
gi: 6323612
ref: NP_013683.1
chromosome: NC_001145
coding_region: 217362..219878
strand: +
---
gi: 6323932
ref: NP_014003.1
chromosome: NC_001145
coding_region: 818826..819947
strand: +
---
gi: 6324461
ref: NP_014530.1
chromosome: NC_001147
coding_region: 108257..108895
strand: -
---
gi: 9755329
ref: NP_010423.2
chromosome: NC_001136
coding_region: 733613..733697,733771..733919
strand: -
---
gi: 14318532
ref: NP_116665.1
chromosome: NC_001138
coding_region: 165060..166559
strand: +
---
gi: 6324360
ref: NP_014430.1
chromosome: NC_001146
coding_region: 687243..687464
strand: -
