# Supplementary material for: Composition-based statistics and translated nucleotide searches: Improving the TBLASTN module of BLAST
Source: BMC Biol. 2006 Dec 7;4:41. doi: 10.1186/1741-7007-4-41 (PMC1779365; doi:10.1186/1741-7007-4-41)
Supplement: Additional File 2 — Yeast data set. queries and lists of true positives for performing ROC analysis of translated nucleotide search algorithms. Also contains the exact version of the yeast genome used in the experiments described in this paper. [file 1741-7007-4-41-S2.tgz › yeast-test/proteintp/ph.hits]

---
gi: 6319386
ref: NP_009468.1
chromosome: NC_001134
coding_region: 63873..66815
strand: +
---
gi: 6319605
ref: NP_009687.1
chromosome: NC_001134
coding_region: 494347..495333
strand: -
---
gi: 6320185
ref: NP_010265.1
chromosome: NC_001136
coding_region: 417660..421511
strand: -
---
gi: 6320960
ref: NP_011039.1
chromosome: NC_001137
coding_region: 390586..393708
strand: -
---
gi: 6321003
ref: NP_011082.1
chromosome: NC_001137
coding_region: 476340..482843
strand: -
---
gi: 6321534
ref: NP_011611.1
chromosome: NC_001139
coding_region: 678699..682139
strand: +
---
gi: 6321864
ref: NP_011940.1
chromosome: NC_001140
coding_region: 242583..245573
strand: +
---
gi: 6321949
ref: NP_012025.1
chromosome: NC_001140
coding_region: 407105..410791
strand: +
---
gi: 6322086
ref: NP_012161.1
chromosome: NC_001141
coding_region: 167578..169638
strand: -
---
gi: 6322883
ref: NP_012956.1
chromosome: NC_001143
coding_region: 500986..506037
strand: -
---
gi: 6323218
ref: NP_013290.1
chromosome: NC_001144
coding_region: 530799..534395
strand: -
---
gi: 6324031
ref: NP_014101.1
chromosome: NC_001146
coding_region: 68913..71441
strand: +
---
gi: 6324051
ref: NP_014121.1
chromosome: NC_001146
coding_region: 113269..116451
strand: +
---
gi: 6324072
ref: NP_014142.1
chromosome: NC_001146
coding_region: 160630..164319
strand: -
---
gi: 6324281
ref: NP_014351.1
chromosome: NC_001146
coding_region: 539910..541880
strand: -
---
gi: 6324459
ref: NP_014528.1
chromosome: NC_001147
coding_region: 104325..106292
strand: +
---
gi: 6325142
ref: NP_015210.1
chromosome: NC_001148
coding_region: 332099..335485
strand: -
---
gi: 6325352
ref: NP_015420.1
chromosome: NC_001148
coding_region: 721035..724715
strand: -
---
gi: 6325372
ref: NP_015440.1
chromosome: NC_001148
coding_region: 754875..758126
strand: +
---
gi: 37362612
ref: NP_009421.2
chromosome: NC_001133
coding_region: 192613..196179
strand: +
---
gi: 46562091
ref: NP_012625.2
chromosome: NC_001142
coding_region: 598649..602995
strand: +
