# Supplementary material for: Composition-based statistics and translated nucleotide searches: Improving the TBLASTN module of BLAST
Source: BMC Biol. 2006 Dec 7;4:41. doi: 10.1186/1741-7007-4-41 (PMC1779365; doi:10.1186/1741-7007-4-41)
Supplement: Additional File 2 — Yeast data set. queries and lists of true positives for performing ROC analysis of translated nucleotide search algorithms. Also contains the exact version of the yeast genome used in the experiments described in this paper. [file 1741-7007-4-41-S2.tgz › yeast-test/proteintp/poz.hits]

---
gi: 6320337
ref: NP_010417.1
chromosome: NC_001136
coding_region: 718811..720298
strand: -
---
gi: 6322190
ref: NP_012265.1
chromosome: NC_001141
coding_region: 353937..355478
strand: +
---
gi: 6323137
ref: NP_013209.1
chromosome: NC_001144
coding_region: 366668..368125
strand: -
---
gi: 6325211
ref: NP_015279.1
chromosome: NC_001148
coding_region: 466641..466940
strand: -
---
gi: 13432314
ref: NP_085069.1
chromosome: NC_001141
coding_region: 228657..229991
strand: -
