# Supplementary material for: Composition-based statistics and translated nucleotide searches: Improving the TBLASTN module of BLAST
Source: BMC Biol. 2006 Dec 7;4:41. doi: 10.1186/1741-7007-4-41 (PMC1779365; doi:10.1186/1741-7007-4-41)
Supplement: Additional File 2 — Yeast data set. queries and lists of true positives for performing ROC analysis of translated nucleotide search algorithms. Also contains the exact version of the yeast genome used in the experiments described in this paper. [file 1741-7007-4-41-S2.tgz › yeast-test/proteintp/dnaj.hits]

---
gi: 6320888
ref: NP_010967.1
chromosome: NC_001137
coding_region: 246981..248156
strand: -
---
gi: 6321420
ref: NP_011497.1
chromosome: NC_001139
coding_region: 459115..459669
strand: -
---
gi: 6321724
ref: NP_011801.1
chromosome: NC_001139
coding_region: 1061858..1063159
strand: -
---
gi: 6322194
ref: NP_012269.1
chromosome: NC_001141
coding_region: 363218..364516
strand: +
---
gi: 6322299
ref: NP_012373.1
chromosome: NC_001142
coding_region: 114176..115624
strand: -
---
gi: 6322388
ref: NP_012462.1
chromosome: NC_001142
coding_region: 303097..305034
strand: +
---
gi: 6322557
ref: NP_012631.1
chromosome: NC_001142
coding_region: 612330..612848
strand: +
---
gi: 6323036
ref: NP_013108.1
chromosome: NC_001144
coding_region: 165576..166082
strand: -
---
gi: 6323119
ref: NP_013191.1
chromosome: NC_001144
coding_region: 320702..322081
strand: +
---
gi: 6323813
ref: NP_013884.1
chromosome: NC_001145
coding_region: 577717..578391
strand: +
---
gi: 6324001
ref: NP_014071.1
chromosome: NC_001146
coding_region: 22834..23274
strand: -
---
gi: 6324103
ref: NP_014172.1
chromosome: NC_001146
coding_region: 220658..222430
strand: -
---
gi: 6324252
ref: NP_014322.1
chromosome: NC_001146
coding_region: 481390..482976
strand: +
---
gi: 6324265
ref: NP_014335.1
chromosome: NC_001146
coding_region: 505867..507096
strand: -
---
gi: 6324321
ref: NP_014391.1
chromosome: NC_001146
coding_region: 618507..619565
strand: -
---
gi: 6324828
ref: NP_014897.1
chromosome: NC_001147
coding_region: 805031..807022
strand: -
---
gi: 6325318
ref: NP_015386.1
chromosome: NC_001148
coding_region: 675974..676879
strand: -
---
gi: 14318504
ref: NP_116638.1
chromosome: NC_001138
coding_region: 104695..106230
strand: -
---
gi: 14318566
ref: NP_116699.1
chromosome: NC_001138
coding_region: 237355..238242
strand: -
---
gi: 37362651
ref: NP_011387.2
chromosome: NC_001139
coding_region: 269299..270150
strand: -
---
gi: 37362683
ref: NP_013941.2
chromosome: NC_001145
coding_region: 695349..696482
strand: +
