# Supplementary material for: Composition-based statistics and translated nucleotide searches: Improving the TBLASTN module of BLAST
Source: BMC Biol. 2006 Dec 7;4:41. doi: 10.1186/1741-7007-4-41 (PMC1779365; doi:10.1186/1741-7007-4-41)
Supplement: Additional File 2 — Yeast data set. queries and lists of true positives for performing ROC analysis of translated nucleotide search algorithms. Also contains the exact version of the yeast genome used in the experiments described in this paper. [file 1741-7007-4-41-S2.tgz › yeast-test/proteintp/HSF.hits]

---
gi: 6321364
ref: NP_011442.1
chromosome: NC_001139
coding_region: 368756..371257
strand: +
---
gi: 6321688
ref: NP_011765.1
chromosome: NC_001139
coding_region: 988054..989424
strand: +
---
gi: 6322000
ref: NP_012076.1
chromosome: NC_001140
coding_region: 512731..514599
strand: +
---
gi: 6322607
ref: NP_012681.1
chromosome: NC_001142
coding_region: 704111..705187
strand: +
---
gi: 6324713
ref: NP_014783.1
chromosome: NC_001147
coding_region: 586981..589281
strand: +
