# Supplementary material for: Composition-based statistics and translated nucleotide searches: Improving the TBLASTN module of BLAST
Source: BMC Biol. 2006 Dec 7;4:41. doi: 10.1186/1741-7007-4-41 (PMC1779365; doi:10.1186/1741-7007-4-41)
Supplement: Additional File 2 — Yeast data set. queries and lists of true positives for performing ROC analysis of translated nucleotide search algorithms. Also contains the exact version of the yeast genome used in the experiments described in this paper. [file 1741-7007-4-41-S2.tgz › yeast-test/proteintp/pas.hits]

---
gi: 6319302
ref: NP_009385.1
chromosome: NC_001133
coding_region: 120226..124296
strand: +
---
gi: 6319716
ref: NP_009798.1
chromosome: NC_001134
coding_region: 698349..699938
strand: -
---
gi: 6322358
ref: NP_012432.1
chromosome: NC_001142
coding_region: 228942..230798
strand: -
---
gi: 6324527
ref: NP_014597.1
chromosome: NC_001147
coding_region: 243495..246800
strand: +
---
gi: 6325124
ref: NP_015192.1
chromosome: NC_001148
coding_region: 299887..301227
strand: -
