# Supplementary material for: Composition-based statistics and translated nucleotide searches: Improving the TBLASTN module of BLAST
Source: BMC Biol. 2006 Dec 7;4:41. doi: 10.1186/1741-7007-4-41 (PMC1779365; doi:10.1186/1741-7007-4-41)
Supplement: Additional File 2 — Yeast data set. queries and lists of true positives for performing ROC analysis of translated nucleotide search algorithms. Also contains the exact version of the yeast genome used in the experiments described in this paper. [file 1741-7007-4-41-S2.tgz › yeast-test/proteintp/arr.hits]

---
gi: 6319367
ref: NP_009449.1
chromosome: NC_001134
coding_region: 24946..28299
strand: -
---
gi: 6321506
ref: NP_011582.1
chromosome: NC_001139
coding_region: 625328..627088
strand: -
---
gi: 6322377
ref: NP_012451.1
chromosome: NC_001142
coding_region: 274778..277918
strand: -
---
gi: 6322408
ref: NP_012482.1
chromosome: NC_001142
coding_region: 335814..336953
strand: +
---
gi: 6322873
ref: NP_012946.1
chromosome: NC_001143
coding_region: 478877..481624
strand: +
---
gi: 6324592
ref: NP_014661.1
chromosome: NC_001147
coding_region: 364368..366881
strand: +
---
gi: 6324898
ref: NP_014967.1
chromosome: NC_001147
coding_region: 918601..921057
strand: -
---
gi: 6325287
ref: NP_015355.1
chromosome: NC_001148
coding_region: 627877..631242
strand: +
---
gi: 14318544
ref: NP_116677.1
chromosome: NC_001138
coding_region: 196821..199022
strand: +
---
gi: 27808707
ref: NP_011470.2
chromosome: NC_001139
coding_region: 414106..415734
strand: +
