# Supplementary material for: Composition-based statistics and translated nucleotide searches: Improving the TBLASTN module of BLAST
Source: BMC Biol. 2006 Dec 7;4:41. doi: 10.1186/1741-7007-4-41 (PMC1779365; doi:10.1186/1741-7007-4-41)
Supplement: Additional File 2 — Yeast data set. queries and lists of true positives for performing ROC analysis of translated nucleotide search algorithms. Also contains the exact version of the yeast genome used in the experiments described in this paper. [file 1741-7007-4-41-S2.tgz › yeast-test/proteintp/gyf.hits]

---
gi: 6321950
ref: NP_012026.1
chromosome: NC_001140
coding_region: 411386..412408
strand: -
---
gi: 6325152
ref: NP_015220.1
chromosome: NC_001148
coding_region: 352860..355409
strand: -
---
gi: 37362621
ref: NP_009731.2
chromosome: NC_001134
coding_region: 579145..581367
strand: -
