# Supplementary material for: Composition-based statistics and translated nucleotide searches: Improving the TBLASTN module of BLAST
Source: BMC Biol. 2006 Dec 7;4:41. doi: 10.1186/1741-7007-4-41 (PMC1779365; doi:10.1186/1741-7007-4-41)
Supplement: Additional File 2 — Yeast data set. queries and lists of true positives for performing ROC analysis of translated nucleotide search algorithms. Also contains the exact version of the yeast genome used in the experiments described in this paper. [file 1741-7007-4-41-S2.tgz › yeast-test/proteintp/px.hits]

---
gi: 6319677
ref: NP_009759.1
chromosome: NC_001134
coding_region: 620867..622522
strand: +
---
gi: 6320090
ref: NP_010170.1
chromosome: NC_001136
coding_region: 256633..258555
strand: -
---
gi: 6320633
ref: NP_010713.1
chromosome: NC_001136
coding_region: 1320054..1321931
strand: +
---
gi: 6321226
ref: NP_011303.1
chromosome: NC_001139
coding_region: 91436..92386
strand: +
---
gi: 6321897
ref: NP_011973.1
chromosome: NC_001140
coding_region: 324768..325412
strand: +
---
gi: 6322424
ref: NP_012498.1
chromosome: NC_001142
coding_region: 378741..380012
strand: +
---
gi: 6322883
ref: NP_012956.1
chromosome: NC_001143
coding_region: 500986..506037
strand: -
---
gi: 6322931
ref: NP_013004.1
chromosome: NC_001143
coding_region: 584594..586351
strand: +
---
gi: 6323532
ref: NP_013603.1
chromosome: NC_001145
coding_region: 58939..62322
strand: -
---
gi: 6323646
ref: NP_013717.1
chromosome: NC_001145
coding_region: 274017..275552
strand: +
---
gi: 6324706
ref: NP_014775.1
chromosome: NC_001147
coding_region: 573175..574830
strand: +
---
gi: 6324933
ref: NP_015002.1
chromosome: NC_001147
coding_region: 1009220..1009708
strand: -
---
gi: 6325142
ref: NP_015210.1
chromosome: NC_001148
coding_region: 332099..335485
strand: -
---
gi: 46562125
ref: NP_014712.2
chromosome: NC_001147
coding_region: 453769..455796
strand: +
