# Supplementary material for: Composition-based statistics and translated nucleotide searches: Improving the TBLASTN module of BLAST
Source: BMC Biol. 2006 Dec 7;4:41. doi: 10.1186/1741-7007-4-41 (PMC1779365; doi:10.1186/1741-7007-4-41)
Supplement: Additional File 2 — Yeast data set. queries and lists of true positives for performing ROC analysis of translated nucleotide search algorithms. Also contains the exact version of the yeast genome used in the experiments described in this paper. [file 1741-7007-4-41-S2.tgz › yeast-test/proteintp/jab.hits]

---
gi: 6319985
ref: NP_010065.1
chromosome: NC_001136
coding_region: 68998..70365
strand: -
---
gi: 6321959
ref: NP_012035.1
chromosome: NC_001140
coding_region: 429708..436949
strand: -
---
gi: 6324835
ref: NP_014904.1
chromosome: NC_001147
coding_region: 815913..816929
strand: -
---
gi: 14318526
ref: NP_116659.1
chromosome: NC_001138
coding_region: 153388..154308
strand: +
