# Supplementary material for: Composition-based statistics and translated nucleotide searches: Improving the TBLASTN module of BLAST
Source: BMC Biol. 2006 Dec 7;4:41. doi: 10.1186/1741-7007-4-41 (PMC1779365; doi:10.1186/1741-7007-4-41)
Supplement: Additional File 2 — Yeast data set. queries and lists of true positives for performing ROC analysis of translated nucleotide search algorithms. Also contains the exact version of the yeast genome used in the experiments described in this paper. [file 1741-7007-4-41-S2.tgz › yeast-test/proteintp/spry.hits]

---
gi: 6321210
ref: NP_011287.1
chromosome: NC_001139
coding_region: 69671..72547
strand: +
---
gi: 6322725
ref: NP_012798.1
chromosome: NC_001143
coding_region: 210239..211978
strand: +
---
gi: 6323043
ref: NP_013115.1
chromosome: NC_001144
coding_region: 175226..176743
strand: +
---
gi: 6323823
ref: NP_013894.1
chromosome: NC_001145
coding_region: 603867..605519
strand: -
