# Supplementary material for: Composition-based statistics and translated nucleotide searches: Improving the TBLASTN module of BLAST
Source: BMC Biol. 2006 Dec 7;4:41. doi: 10.1186/1741-7007-4-41 (PMC1779365; doi:10.1186/1741-7007-4-41)
Supplement: Additional File 2 — Yeast data set. queries and lists of true positives for performing ROC analysis of translated nucleotide search algorithms. Also contains the exact version of the yeast genome used in the experiments described in this paper. [file 1741-7007-4-41-S2.tgz › yeast-test/proteintp/PTP.hits]

---
gi: 6319753
ref: NP_009835.1
chromosome: NC_001134
coding_region: 757616..760039
strand: -
---
gi: 6319971
ref: NP_010051.1
chromosome: NC_001136
coding_region: 42701..43708
strand: +
---
gi: 6320919
ref: NP_010998.1
chromosome: NC_001137
coding_region: 308409..311195
strand: -
---
gi: 6322078
ref: NP_012153.1
chromosome: NC_001141
coding_region: 150556..151185
strand: +
---
gi: 6322217
ref: NP_012292.1
chromosome: NC_001141
coding_region: 404870..405964
strand: -
---
gi: 6324201
ref: NP_014271.1
chromosome: NC_001146
coding_region: 382359..383663
strand: +
---
gi: 6324275
ref: NP_014345.1
chromosome: NC_001146
coding_region: 529941..531410
strand: +
---
gi: 6324296
ref: NP_014366.1
chromosome: NC_001146
coding_region: 574505..575350
strand: +
---
gi: 6324782
ref: NP_014851.1
chromosome: NC_001147
coding_region: 733925..736177
strand: +
---
gi: 14318551
ref: NP_116684.1
chromosome: NC_001138
coding_region: 208401..210056
strand: -
