# Supplementary material for: Composition-based statistics and translated nucleotide searches: Improving the TBLASTN module of BLAST
Source: BMC Biol. 2006 Dec 7;4:41. doi: 10.1186/1741-7007-4-41 (PMC1779365; doi:10.1186/1741-7007-4-41)
Supplement: Additional File 2 — Yeast data set. queries and lists of true positives for performing ROC analysis of translated nucleotide search algorithms. Also contains the exact version of the yeast genome used in the experiments described in this paper. [file 1741-7007-4-41-S2.tgz › yeast-test/proteintp/C2.hits]

---
gi: 6319363
ref: NP_009445.1
chromosome: NC_001134
coding_region: 14241..17696
strand: -
---
gi: 6320972
ref: NP_011051.1
chromosome: NC_001137
coding_region: 410185..412614
strand: +
---
gi: 6321609
ref: NP_011686.1
chromosome: NC_001139
coding_region: 837147..840563
strand: +
---
gi: 6321999
ref: NP_012075.1
chromosome: NC_001140
coding_region: 509362..511836
strand: +
---
gi: 6322758
ref: NP_012831.1
chromosome: NC_001143
coding_region: 265790..269104
strand: -
---
gi: 6323568
ref: NP_013639.1
chromosome: NC_001145
coding_region: 124730..129367
strand: -
---
gi: 6324177
ref: NP_014247.1
chromosome: NC_001146
coding_region: 346313..347542
strand: +
---
gi: 6324242
ref: NP_014312.1
chromosome: NC_001146
coding_region: 462411..465947
strand: +
---
gi: 6324660
ref: NP_014729.1
chromosome: NC_001147
coding_region: 483220..486780
strand: -
---
gi: 6324870
ref: NP_014939.1
chromosome: NC_001147
coding_region: 870199..874068
strand: +
---
gi: 6324987
ref: NP_015055.1
chromosome: NC_001148
coding_region: 35236..37845
strand: +
