# Supplementary material for: Composition-based statistics and translated nucleotide searches: Improving the TBLASTN module of BLAST
Source: BMC Biol. 2006 Dec 7;4:41. doi: 10.1186/1741-7007-4-41 (PMC1779365; doi:10.1186/1741-7007-4-41)
Supplement: Additional File 2 — Yeast data set. queries and lists of true positives for performing ROC analysis of translated nucleotide search algorithms. Also contains the exact version of the yeast genome used in the experiments described in this paper. [file 1741-7007-4-41-S2.tgz › yeast-test/proteintp/dnase1.hits]

---
gi: 6319298
ref: NP_009381.1
chromosome: NC_001133
coding_region: 110847..113360
strand: -
---
gi: 6319452
ref: NP_009534.1
chromosome: NC_001134
coding_region: 184356..185918
strand: +
---
gi: 6320660
ref: NP_010740.1
chromosome: NC_001136
coding_region: 1362868..1364892
strand: +
---
gi: 6320856
ref: NP_010935.1
chromosome: NC_001137
coding_region: 192796..194229
strand: +
---
gi: 6322189
ref: NP_012264.1
chromosome: NC_001141
coding_region: 350588..353428
strand: -
---
gi: 6323517
ref: NP_013588.1
chromosome: NC_001145
coding_region: 32334..33851
strand: +
---
gi: 6323941
ref: NP_014012.1
chromosome: NC_001145
coding_region: 840143..841690
strand: -
---
gi: 6324224
ref: NP_014293.1
chromosome: NC_001146
coding_region: 420944..424495
strand: -
---
gi: 6324507
ref: NP_014576.1
chromosome: NC_001147
coding_region: 204730..205884
strand: -
---
gi: 6324531
ref: NP_014600.1
chromosome: NC_001147
coding_region: 249823..250914
strand: +
---
gi: 6324683
ref: NP_014752.1
chromosome: NC_001147
coding_region: 525278..528601
strand: +
---
gi: 10383785
ref: NP_009943.2
chromosome: NC_001135
coding_region: 144770..147631
strand: -
