# Supplementary material for: Composition-based statistics and translated nucleotide searches: Improving the TBLASTN module of BLAST
Source: BMC Biol. 2006 Dec 7;4:41. doi: 10.1186/1741-7007-4-41 (PMC1779365; doi:10.1186/1741-7007-4-41)
Supplement: Additional File 2 — Yeast data set. queries and lists of true positives for performing ROC analysis of translated nucleotide search algorithms. Also contains the exact version of the yeast genome used in the experiments described in this paper. [file 1741-7007-4-41-S2.tgz › yeast-test/proteintp/HMG.hits]

---
gi: 6319565
ref: NP_009647.1
chromosome: NC_001134
coding_region: 426184..426483
strand: -
---
gi: 6320202
ref: NP_010282.1
chromosome: NC_001136
coding_region: 446964..447575
strand: -
---
gi: 6320379
ref: NP_010459.1
chromosome: NC_001136
coding_region: 812105..812845
strand: +
---
gi: 6322820
ref: NP_012893.1
chromosome: NC_001143
coding_region: 379708..381501
strand: -
---
gi: 6323717
ref: NP_013788.1
chromosome: NC_001145
coding_region: 411568..412119
strand: +
---
gi: 6325309
ref: NP_015377.1
chromosome: NC_001148
coding_region: 665690..665971
strand: -
---
gi: 6325322
ref: NP_015390.1
chromosome: NC_001148
coding_region: 679690..680796
strand: +
