# Supplementary material for: Composition-based statistics and translated nucleotide searches: Improving the TBLASTN module of BLAST
Source: BMC Biol. 2006 Dec 7;4:41. doi: 10.1186/1741-7007-4-41 (PMC1779365; doi:10.1186/1741-7007-4-41)
Supplement: Additional File 2 — Yeast data set. queries and lists of true positives for performing ROC analysis of translated nucleotide search algorithms. Also contains the exact version of the yeast genome used in the experiments described in this paper. [file 1741-7007-4-41-S2.tgz › yeast-test/proteintp/ubhyd.hits]

---
gi: 6320081
ref: NP_010161.1
chromosome: NC_001136
coding_region: 242552..244981
strand: +
---
gi: 6320274
ref: NP_010354.1
chromosome: NC_001136
coding_region: 584936..587716
strand: -
---
gi: 6320945
ref: NP_011024.1
chromosome: NC_001137
coding_region: 355462..357726
strand: +
---
gi: 6320992
ref: NP_011071.1
chromosome: NC_001137
coding_region: 457801..460218
strand: -
---
gi: 6320999
ref: NP_011078.1
chromosome: NC_001137
coding_region: 469681..472419
strand: -
---
gi: 6321344
ref: NP_011421.1
chromosome: NC_001139
coding_region: 331121..334468
strand: -
---
gi: 6322035
ref: NP_012110.1
chromosome: NC_001141
coding_region: 48091..51306
strand: +
---
gi: 6322264
ref: NP_012338.1
chromosome: NC_001142
coding_region: 63804..67568
strand: +
---
gi: 6322951
ref: NP_013024.1
chromosome: NC_001143
coding_region: 632664..634817
strand: -
---
gi: 6323879
ref: NP_013950.1
chromosome: NC_001145
coding_region: 716714..718129
strand: +
---
gi: 6323962
ref: NP_014033.1
chromosome: NC_001145
coding_region: 874986..878678
strand: +
---
gi: 6324143
ref: NP_014213.1
chromosome: NC_001146
coding_region: 289498..291876
strand: +
---
gi: 6324698
ref: NP_014767.1
chromosome: NC_001147
coding_region: 554824..558642
strand: -
---
gi: 6325184
ref: NP_015253.1
chromosome: NC_001148
coding_region: 418509..420008
strand: +
---
gi: 14318527
ref: NP_116660.1
chromosome: NC_001138
coding_region: 154522..155868
strand: -
---
gi: 14318532
ref: NP_116665.1
chromosome: NC_001138
coding_region: 165060..166559
strand: +
---
gi: 37362616
ref: NP_009614.2
chromosome: NC_001134
coding_region: 353670..356015
strand: -
---
gi: 50593116
ref: NP_009486.2
chromosome: NC_001134
coding_region: 93641..95884
strand: -
