# Supplementary material for: Composition-based statistics and translated nucleotide searches: Improving the TBLASTN module of BLAST
Source: BMC Biol. 2006 Dec 7;4:41. doi: 10.1186/1741-7007-4-41 (PMC1779365; doi:10.1186/1741-7007-4-41)
Supplement: Additional File 2 — Yeast data set. queries and lists of true positives for performing ROC analysis of translated nucleotide search algorithms. Also contains the exact version of the yeast genome used in the experiments described in this paper. [file 1741-7007-4-41-S2.tgz › yeast-test/proteintp/calmo.hits]

---
gi: 6319268
ref: NP_009351.1
chromosome: NC_001133
coding_region: 52802..54790
strand: -
---
gi: 6319424
ref: NP_009506.1
chromosome: NC_001134
coding_region: 127898..132043
strand: -
---
gi: 6319585
ref: NP_009667.1
chromosome: NC_001134
coding_region: 457913..458356
strand: -
---
gi: 6320334
ref: NP_010414.1
chromosome: NC_001136
coding_region: 713335..715242,715354..715374
strand: -
---
gi: 6320581
ref: NP_010661.1
chromosome: NC_001136
coding_region: 1222749..1223321
strand: +
---
gi: 6321332
ref: NP_011409.1
chromosome: NC_001139
coding_region: 306563..307012
strand: +
---
gi: 6321495
ref: NP_011572.1
chromosome: NC_001139
coding_region: 606140..607147
strand: +
---
gi: 6321537
ref: NP_011614.1
chromosome: NC_001139
coding_region: 690249..693101
strand: +
---
gi: 6322196
ref: NP_012271.1
chromosome: NC_001141
coding_region: 365463..369905
strand: -
---
gi: 6322658
ref: NP_012731.1
chromosome: NC_001143
coding_region: 82952..83003,83080..83555
strand: +
---
gi: 6324245
ref: NP_014315.1
chromosome: NC_001146
coding_region: 470053..471102
strand: -
---
gi: 6324831
ref: NP_014900.1
chromosome: NC_001147
coding_region: 811006..811491
strand: +
---
gi: 6324987
ref: NP_015055.1
chromosome: NC_001148
coding_region: 35236..37845
strand: +
---
gi: 6325446
ref: NP_015514.1
chromosome: NC_001148
coding_region: 911984..912475
strand: -
---
gi: 42742308
ref: NP_014316.2
chromosome: NC_001146
coding_region: 471377..473014
strand: +
