# Supplementary material for: Composition-based statistics and translated nucleotide searches: Improving the TBLASTN module of BLAST
Source: BMC Biol. 2006 Dec 7;4:41. doi: 10.1186/1741-7007-4-41 (PMC1779365; doi:10.1186/1741-7007-4-41)
Supplement: Additional File 2 — Yeast data set. queries and lists of true positives for performing ROC analysis of translated nucleotide search algorithms. Also contains the exact version of the yeast genome used in the experiments described in this paper. [file 1741-7007-4-41-S2.tgz › yeast-test/proteintp/kh.hits]

---
gi: 6319439
ref: NP_009521.1
chromosome: NC_001134
coding_region: 160187..161332
strand: +
---
gi: 6319709
ref: NP_009792.1
chromosome: NC_001134
coding_region: 683423..684664
strand: +
---
gi: 6322381
ref: NP_012455.1
chromosome: NC_001142
coding_region: 285474..289142
strand: -
---
gi: 6323145
ref: NP_013217.1
chromosome: NC_001144
coding_region: 380823..382253
strand: +
---
gi: 6324119
ref: NP_014189.1
chromosome: NC_001146
coding_region: 250930..251742
strand: +
