# Supplementary material for: Composition-based statistics and translated nucleotide searches: Improving the TBLASTN module of BLAST
Source: BMC Biol. 2006 Dec 7;4:41. doi: 10.1186/1741-7007-4-41 (PMC1779365; doi:10.1186/1741-7007-4-41)
Supplement: Additional File 2 — Yeast data set. queries and lists of true positives for performing ROC analysis of translated nucleotide search algorithms. Also contains the exact version of the yeast genome used in the experiments described in this paper. [file 1741-7007-4-41-S2.tgz › yeast-test/proteintp/tbc.hits]

---
gi: 6319967
ref: NP_010047.1
chromosome: NC_001136
coding_region: 34238..36478
strand: -
---
gi: 6321537
ref: NP_011614.1
chromosome: NC_001139
coding_region: 690249..693101
strand: +
---
gi: 6322417
ref: NP_012491.1
chromosome: NC_001142
coding_region: 358216..359592
strand: -
---
gi: 6323700
ref: NP_013771.1
chromosome: NC_001145
coding_region: 386100..387020
strand: -
---
gi: 6323846
ref: NP_013917.1
chromosome: NC_001145
coding_region: 647117..649279
strand: +
---
gi: 6324036
ref: NP_014106.1
chromosome: NC_001146
coding_region: 80638..82539
strand: +
---
gi: 6324460
ref: NP_014529.1
chromosome: NC_001147
coding_region: 106709..108187
strand: +
---
gi: 6324644
ref: NP_014713.1
chromosome: NC_001147
coding_region: 455908..457821
strand: -
---
gi: 6325007
ref: NP_015075.1
chromosome: NC_001148
coding_region: 76669..79353
strand: -
---
gi: 16740526
ref: NP_444296.1
chromosome: NC_001138
coding_region: 80417..81910
strand: -
