# Supplementary material for: Composition-based statistics and translated nucleotide searches: Improving the TBLASTN module of BLAST
Source: BMC Biol. 2006 Dec 7;4:41. doi: 10.1186/1741-7007-4-41 (PMC1779365; doi:10.1186/1741-7007-4-41)
Supplement: Additional File 2 — Yeast data set. queries and lists of true positives for performing ROC analysis of translated nucleotide search algorithms. Also contains the exact version of the yeast genome used in the experiments described in this paper. [file 1741-7007-4-41-S2.tgz › yeast-test/proteintp/gata.hits]

---
gi: 6319975
ref: NP_010055.1
chromosome: NC_001136
coding_region: 51116..52174
strand: -
---
gi: 6320732
ref: NP_010812.1
chromosome: NC_001136
coding_region: 1487532..1488980
strand: -
---
gi: 6320879
ref: NP_010958.1
chromosome: NC_001137
coding_region: 229794..231986
strand: +
---
gi: 6320969
ref: NP_011048.1
chromosome: NC_001137
coding_region: 402867..404348
strand: -
---
gi: 6321257
ref: NP_011334.1
chromosome: NC_001139
coding_region: 157912..159102
strand: +
---
gi: 6322145
ref: NP_012220.1
chromosome: NC_001141
coding_region: 272949..273845
strand: -
---
gi: 6322203
ref: NP_012278.1
chromosome: NC_001141
coding_region: 380016..380381
strand: -
---
gi: 6322351
ref: NP_012425.1
chromosome: NC_001142
coding_region: 209839..211494
strand: -
---
gi: 6322663
ref: NP_012736.1
chromosome: NC_001143
coding_region: 94504..96270
strand: +
---
gi: 6322885
ref: NP_012959.1
chromosome: NC_001143
coding_region: 506540..507349
strand: +
---
gi: 6323041
ref: NP_013113.1
chromosome: NC_001144
coding_region: 171338..171763
strand: +
---
gi: 6323785
ref: NP_013856.1
chromosome: NC_001145
coding_region: 541198..542880
strand: +
---
gi: 6325236
ref: NP_015304.1
chromosome: NC_001148
coding_region: 511099..511662
strand: +
---
gi: 10383786
ref: NP_009944.2
chromosome: NC_001135
coding_region: 148235..148900
strand: -
---
gi: 14318498
ref: NP_116632.1
chromosome: NC_001138
coding_region: 95964..97496
strand: +
