# Supplementary material for: Composition-based statistics and translated nucleotide searches: Improving the TBLASTN module of BLAST
Source: BMC Biol. 2006 Dec 7;4:41. doi: 10.1186/1741-7007-4-41 (PMC1779365; doi:10.1186/1741-7007-4-41)
Supplement: Additional File 2 — Yeast data set. queries and lists of true positives for performing ROC analysis of translated nucleotide search algorithms. Also contains the exact version of the yeast genome used in the experiments described in this paper. [file 1741-7007-4-41-S2.tgz › yeast-test/proteintp/cdsinfo]

NC_001133       1807..2169              -1      NP_009332.1    
NC_001133       7236..9017              -1      NP_009333.1    
NC_001133       11566..11952            -1      NP_009335.1    
NC_001133       13364..13744            -1      NP_058136.1    
NC_001133       22397..22687            -1      NP_878039.1    
NC_001133       24001..27969            -1      NP_009338.1    
NC_001133       42882..45023            -1      NP_009347.1    
NC_001133       51856..52596            -1      NP_009350.1    
NC_001133       52802..54790            -1      NP_009351.1    
NC_001133       54990..56858            -1      NP_009352.1    
NC_001133       57030..57386            -1      NP_009353.1    
NC_001133       57951..58463            -1      NP_009355.2    
NC_001133       58696..61053            -1      NP_009356.1    
NC_001133       65779..67521            -1      NP_009360.1    
NC_001133       68717..69526            -1      NP_009361.1    
NC_001133       73427..73519            -1      NP_878040.1    
NC_001133       75044..76153            -1      NP_009364.1    
NC_001133       80711..81952            -1      NP_009368.2    
NC_001133       83336..84475            -1      NP_009370.1    
NC_001133       84750..87032            -1      NP_009371.1    
NC_001133       87856..92271            -1      NP_009373.1    
NC_001133       95631..99698            -1      NP_009376.1    
NC_001133       100226..101146          -1      NP_009377.1    
NC_001133       101566..105873          -1      NP_009378.1    
NC_001133       106273..108552          -1      NP_009379.2    
NC_001133       108878..110431          -1      NP_009380.1    
NC_001133       110847..113360          -1      NP_009381.1    
NC_001133       113615..114616          -1      NP_009382.1    
NC_001133       118565..119542          -1      NP_009384.1    
NC_001133       124308..124493          -1      NP_878041.1    
NC_001133       126904..128103          -1      NP_009387.1    
NC_001133       128253..129020          -1      NP_009388.2    
NC_001133       134186..135667          -1      NP_009392.1    
NC_001133       137700..138347          -1      NP_009395.1    
NC_001133       139505..141433          -1      NP_009396.1    
NC_001133       147596..151008,151099..151168 -1      NP_009400.1    
NC_001133       154067..154726          -1      NP_009402.1    
NC_001133       156756..158621          -1      NP_009404.1    
NC_001133       160598..164188          -1      NP_009406.1    
NC_001133       164545..165867          -1      NP_009407.1    
NC_001133       166743..168866          -1      NP_009408.2    
NC_001133       170391..171698          -1      NP_009410.1    
NC_001133       172209..175133          -1      NP_009411.1    
NC_001133       176854..177021          -1      NP_009412.1    
NC_001133       179279..179818          -1      NP_009413.1    
NC_001133       192331..192411          -1      NP_878042.1    
NC_001133       2480..2707               1      NP_878038.1    
NC_001133       12047..12427             1      NP_009336.1    
NC_001133       21526..21852             1      NP_009337.1    
NC_001133       31568..32941             1      NP_009339.1    
NC_001133       33449..34702             1      NP_009340.1    
NC_001133       35156..36304             1      NP_009341.1    
NC_001133       36510..37148             1      NP_009342.1    
NC_001133       37465..38973             1      NP_009343.1    
NC_001133       39260..41902             1      NP_009345.2    
NC_001133       42178..42720             1      NP_009346.1    
NC_001133       45900..48251             1      NP_009348.1    
NC_001133       48565..51708             1      NP_009349.2    
NC_001133       57519..57851             1      NP_075206.1    
NC_001133       61317..62564             1      NP_009358.1    
NC_001133       62841..65405             1      NP_009359.1    
NC_001133       71787..73289             1      NP_009362.1    
NC_001133       74021..74824             1      NP_009363.1    
NC_001133       76428..79436             1      NP_009365.1    
NC_001133       79719..80588             1      NP_009367.1    
NC_001133       82707..83228             1      NP_009369.1    
NC_001133       87287..87388,87502..87753  1      NP_009372.1    
NC_001133       92901..94487             1      NP_009374.1    
NC_001133       94688..95473             1      NP_009375.1    
NC_001133       114920..118315           1      NP_009383.1    
NC_001133       120226..124296           1      NP_009385.1    
NC_001133       124880..126787           1      NP_009386.1    
NC_001133       129271..130533           1      NP_009389.2    
NC_001133       130802..131986           1      NP_009390.1    
NC_001133       132202..134079           1      NP_009391.2    
NC_001133       135856..136635           1      NP_009393.1    
NC_001133       136916..137512           1      NP_009394.1    
NC_001133       142176..142255,142622..143162  1      NP_009398.1    
NC_001133       143709..147533           1      NP_009399.2    
NC_001133       152259..153878           1      NP_009401.1    
NC_001133       155007..156287           1      NP_009403.1    
NC_001133       158967..159794           1      NP_009405.1    
NC_001133       169370..170290           1      NP_009409.1    
NC_001133       183764..184471           1      NP_009414.1    
NC_001133       184886..185590           1      NP_009415.1    
NC_001133       186315..186539           1      NP_009416.1    
NC_001133       186830..187726           1      NP_009418.1    
NC_001133       188101..188805           1      NP_009419.1    
NC_001133       190187..192250           1      NP_009420.1    
NC_001133       192613..196179           1      NP_009421.2    
NC_001133       203394..208007           1      NP_009424.1    
NC_001133       220189..220488           1      NP_009429.1    
NC_001133       221040..221651           1      NP_009430.1    
NC_001133       222397..222882           1      NP_009431.1    
NC_001133       225451..226854           1      NP_009434.1    
NC_001133       227733..228944           1      NP_009435.1    
NC_001133       228835..229308           1      NP_009436.1    
NC_001134       280..2658               -1      NP_009437.1    
NC_001134       2582..2899              -1      NP_009438.1    
NC_001134       2907..4116,4216..5009   -1      NP_009439.1    
NC_001134       7605..7733              -1      NP_076873.1    
NC_001134       9961..10551             -1      NP_009443.1    
NC_001134       10847..13879            -1      NP_009444.1    
NC_001134       14241..17696            -1      NP_009445.1    
NC_001134       18177..21293            -1      NP_009446.2    
NC_001134       22075..23535            -1      NP_009447.1    
NC_001134       24946..28299            -1      NP_009449.1    
NC_001134       44253..44915            -1      NP_009459.1    
NC_001134       46562..47055,47144..47177 -1      NP_009461.2    
NC_001134       47360..48625            -1      NP_009462.1    
NC_001134       51016..59379            -1      NP_009465.1    
NC_001134       59818..60189,60694..60735 -1      NP_009466.1    
NC_001134       61199..62599            -1      NP_009467.1    
NC_001134       67166..69442            -1      NP_009469.1    
NC_001134       69748..71124            -1      NP_009471.1    
NC_001134       73067..74692            -1      NP_009473.1    
NC_001134       80375..80728            -1      NP_009475.1    
NC_001134       81041..84259            -1      NP_009477.1    
NC_001134       84497..86446            -1      NP_009478.1    
NC_001134       86720..87787            -1      NP_009479.1    
NC_001134       88521..89123            -1      NP_009481.1    
NC_001134       89456..89554            -1      NP_878044.1    
NC_001134       93641..95884            -1      NP_009486.2    
NC_001134       96671..100117           -1      NP_009487.2    
NC_001134       100373..101158          -1      NP_009489.1    
NC_001134       105318..107408          -1      NP_009492.1    
NC_001134       110127..110422,110508..110541 -1      NP_031358.1    
NC_001134       112803..113447          -1      NP_009496.1    
NC_001134       115576..116832          -1      NP_009498.1    
NC_001134       119382..121877          -1      NP_009501.1    
NC_001134       122756..124762          -1      NP_009502.1    
NC_001134       127898..132043          -1      NP_009506.1    
NC_001134       134146..135519          -1      NP_009508.1    
NC_001134       138344..140263          -1      NP_009511.1    
NC_001134       142115..142752,142850..142871 -1      NP_009513.1    
NC_001134       143992..145731          -1      NP_009514.1    
NC_001134       150450..151223          -1      NP_009517.1    
NC_001134       151496..153613          -1      NP_009518.1    
NC_001134       153851..158392          -1      NP_009519.1    
NC_001134       158659..159696          -1      NP_009520.1    
NC_001134       163044..164000          -1      NP_009523.1    
NC_001134       164491..164775          -1      NP_076874.1    
NC_001134       167521..167841          -1      NP_009525.1    
NC_001134       174923..177529          -1      NP_009530.1    
NC_001134       177877..181278          -1      NP_009531.1    
NC_001134       181663..182097          -1      NP_009532.1    
NC_001134       186001..186355,186431..186477 -1      NP_009535.1    
NC_001134       186847..191586          -1      NP_009536.1    
NC_001134       199067..201751          -1      NP_009539.1    
NC_001134       206110..206952          -1      NP_009543.1    
NC_001134       212635..216369          -1      NP_009546.1    
NC_001134       216590..217132          -1      NP_009547.2    
NC_001134       235397..235795          -1      NP_009552.1    
NC_001134       237155..237469          -1      NP_009554.1    
NC_001134       238943..241285          -1      NP_009555.1    
NC_001134       241710..242570          -1      NP_009556.1    
NC_001134       244368..245669          -1      NP_009558.1    
NC_001134       248807..251017          -1      NP_009561.1    
NC_001134       252564..254210          -1      NP_009562.1    
NC_001134       255371..255682          -1      NP_009563.1    
NC_001134       257110..257973          -1      NP_009565.1    
NC_001134       265490..265879          -1      NP_009569.1    
NC_001134       266725..267336          -1      NP_009570.1    
NC_001134       267710..269503          -1      NP_009571.1    
NC_001134       270947..273703          -1      NP_009573.1    
NC_001134       274427..275527          -1      NP_009574.1    
NC_001134       276253..278352          -1      NP_009575.1    
NC_001134       284428..287925          -1      NP_009579.1    
NC_001134       290681..291865          -1      NP_009581.1    
NC_001134       292877..294019          -1      NP_009582.1    
NC_001134       294425..296002          -1      NP_009584.1    
NC_001134       296369..297742          -1      NP_009585.1    
NC_001134       304930..305976          -1      NP_009590.1    
NC_001134       306269..306955          -1      NP_009591.1    
NC_001134       309081..310313          -1      NP_009592.1    
NC_001134       310564..311451          -1      NP_009593.1    
NC_001134       320416..321609          -1      NP_009598.1    
NC_001134       321876..323945          -1      NP_009599.1    
NC_001134       324337..326058          -1      NP_009600.1    
NC_001134       328369..330090          -1      NP_009601.1    
NC_001134       330505..331509          -1      NP_009602.1    
NC_001134       334384..336816          -1      NP_009605.1    
NC_001134       337181..338197          -1      NP_009606.1    
NC_001134       338718..339350          -1      NP_009608.1    
NC_001134       339673..340749          -1      NP_009609.1    
NC_001134       344600..347299          -1      NP_009611.1    
NC_001134       352191..353291          -1      NP_009613.1    
NC_001134       353670..356015          -1      NP_009614.2    
NC_001134       356322..356564          -1      NP_116327.1    
NC_001134       356859..360185          -1      NP_009615.1    
NC_001134       360650..362512          -1      NP_009616.1    
NC_001134       364785..365717          -1      NP_009617.1    
NC_001134       365974..366500,366583..366598 -1      NP_009618.2    
NC_001134       366968..368182          -1      NP_009619.1    
NC_001134       368582..369676          -1      NP_009621.1    
NC_001134       370035..370697          -1      NP_009622.1    
NC_001134       372100..372732          -1      NP_009623.1    
NC_001134       373858..375687          -1      NP_009624.1    
NC_001134       376571..378430          -1      NP_009625.1    
NC_001134       379218..379931          -1      NP_009626.1    
NC_001134       382855..383016          -1      NP_878048.1    
NC_001134       391799..392287          -1      NP_009633.1    
NC_001134       395377..398271          -1      NP_009635.1    
NC_001134       398608..400884          -1      NP_009636.1    
NC_001134       401247..405245          -1      NP_009637.1    
NC_001134       406622..407021,407117..407163 -1      NP_009638.1    
NC_001134       414180..414747,415254..415255 -1      NP_009641.1    
NC_001134       418901..419158          -1      NP_061491.1    
NC_001134       420195..423035          -1      NP_009643.2    
NC_001134       424984..425760          -1      NP_009645.1    
NC_001134       426184..426483          -1      NP_009647.1    
NC_001134       426327..426510,426868..427052 -1      NP_009648.1    
NC_001134       427149..427478          -1      NP_009649.1    
NC_001134       427692..429095          -1      NP_009650.1    
NC_001134       429542..430945          -1      NP_009651.1    
NC_001134       434400..435692          -1      NP_009653.2    
NC_001134       443815..444687          -1      NP_009659.1    
NC_001134       445056..447317          -1      NP_009660.1    
NC_001134       450875..451963          -1      NP_009663.1    
NC_001134       453787..454524          -1      NP_009665.1    
NC_001134       457913..458356          -1      NP_009667.1    
NC_001134       461172..461867          -1      NP_009669.1    
NC_001134       462864..465764          -1      NP_009670.1    
NC_001134       469742..473920          -1      NP_009673.1    
NC_001134       474386..476431          -1      NP_009675.1    
NC_001134       480429..480917          -1      NP_009678.1    
NC_001134       481358..483361          -1      NP_009679.1    
NC_001134       483964..484497          -1      NP_009680.2    
NC_001134       484736..486685          -1      NP_009681.1    
NC_001134       487193..488374          -1      NP_009683.1    
NC_001134       488899..490386          -1      NP_009684.1    
NC_001134       491263..492816          -1      NP_009685.1    
NC_001134       493075..494109          -1      NP_009686.1    
NC_001134       494347..495333          -1      NP_009687.1    
NC_001134       495586..496863          -1      NP_009688.1    
NC_001134       499646..501436          -1      NP_009690.1    
NC_001134       501798..504281          -1      NP_009691.1    
NC_001134       513756..515330          -1      NP_009696.1    
NC_001134       517344..526622          -1      NP_009698.1    
NC_001134       527019..528032          -1      NP_009699.1    
NC_001134       530863..532176          -1      NP_009701.1    
NC_001134       541203..544487          -1      NP_009708.1    
NC_001134       548356..549003          -1      NP_009712.1    
NC_001134       551098..553194          -1      NP_009714.1    
NC_001134       553537..554304          -1      NP_009715.2    
NC_001134       563198..564565          -1      NP_009720.1    
NC_001134       567870..568421          -1      NP_009723.1    
NC_001134       569837..571195          -1      NP_009725.1    
NC_001134       571463..571885          -1      NP_009726.1    
NC_001134       573910..575991          -1      NP_009728.1    
NC_001134       576339..578081          -1      NP_009729.1    
NC_001134       579145..581367          -1      NP_009731.2    
NC_001134       581721..582167          -1      NP_009732.1    
NC_001134       584802..586157          -1      NP_009736.1    
NC_001134       586542..589109          -1      NP_009738.1    
NC_001134       591707..592411,592764..592769 -1      NP_009740.1    
NC_001134       593501..594859          -1      NP_009741.1    
NC_001134       595356..595550          -1      NP_878050.1    
NC_001134       599118..599954          -1      NP_009744.1    
NC_001134       603680..604102          -1      NP_009747.1    
NC_001134       609077..609748          -1      NP_009752.1    
NC_001134       610609..611877          -1      NP_009754.1    
NC_001134       612231..613895          -1      NP_009755.1    
NC_001134       614019..614168          -1      NP_878051.1    
NC_001134       614521..614625          -1      NP_878052.1    
NC_001134       615198..615851          -1      NP_009756.1    
NC_001134       616122..618518          -1      NP_009757.1    
NC_001134       632249..633376          -1      NP_009763.1    
NC_001134       636698..642205          -1      NP_009767.1    
NC_001134       646153..647127          -1      NP_009770.1    
NC_001134       655571..657595          -1      NP_009775.1    
NC_001134       658702..662244          -1      NP_009777.1    
NC_001134       662494..662576,662998..663298 -1      NP_009778.1    
NC_001134       662990..664672          -1      NP_009779.1    
NC_001134       665148..666248          -1      NP_009780.1    
NC_001134       666715..668346          -1      NP_009781.1    
NC_001134       668658..670292          -1      NP_009782.1    
NC_001134       673567..675129          -1      NP_009786.1    
NC_001134       676352..679216          -1      NP_009788.1    
NC_001134       679544..679937,680035..680045 -1      NP_009789.1    
NC_001134       682174..683085          -1      NP_009790.1    
NC_001134       685433..686587          -1      NP_009793.1    
NC_001134       690378..691688          -1      NP_009795.1    
NC_001134       695102..697297          -1      NP_009797.1    
NC_001134       698349..699938          -1      NP_009798.1    
NC_001134       700485..701837          -1      NP_009799.1    
NC_001134       702584..704050          -1      NP_009800.1    
NC_001134       705442..706788          -1      NP_009802.1    
NC_001134       708145..711534          -1      NP_009804.1    
NC_001134       712999..714450          -1      NP_009806.1    
NC_001134       714802..716460          -1      NP_009807.1    
NC_001134       716877..717989          -1      NP_009808.1    
NC_001134       723731..724258          -1      NP_009813.1    
NC_001134       726613..726912,727007..727069 -1      NP_116328.2    
NC_001134       727381..728097          -1      NP_009815.1    
NC_001134       729729..730157          -1      NP_009817.1    
NC_001134       732634..734634          -1      NP_009819.1    
NC_001134       734827..735525          -1      NP_009820.1    
NC_001134       735715..736035          -1      NP_009821.1    
NC_001134       737765..738364          -1      NP_009823.2    
NC_001134       742155..742571          -1      NP_009828.2    
NC_001134       742756..744393          -1      NP_009829.1    
NC_001134       746356..747798          -1      NP_009831.1    
NC_001134       748056..749366          -1      NP_009832.1    
NC_001134       751351..757101          -1      NP_009834.1    
NC_001134       757616..760039          -1      NP_009835.1    
NC_001134       762780..764693          -1      NP_009839.2    
NC_001134       764966..767602          -1      NP_009840.1    
NC_001134       768939..770411          -1      NP_009842.1    
NC_001134       778008..779459          -1      NP_009847.1    
NC_001134       783669..784568          -1      NP_009850.1    
NC_001134       796792..798516          -1      NP_009855.1    
NC_001134       800117..800236          -1      NP_878055.1    
NC_001134       802625..804469          -1      NP_009857.1    
NC_001134       805029..805250          -1      NP_878056.1    
NC_001134       810334..811473          -1      NP_009861.1    
NC_001134       24098..24745             1      NP_009448.1    
NC_001134       28427..28546             1      NP_878043.1    
NC_001134       29932..31248             1      NP_009451.1    
NC_001134       29932..31224,31226..35245  1      NP_009450.1    
NC_001134       37050..38687             1      NP_009453.1    
NC_001134       39142..40524             1      NP_009454.1    
NC_001134       40828..43092             1      NP_009455.2    
NC_001134       43274..44086             1      NP_009457.1    
NC_001134       45975..46367             1      NP_009460.1    
NC_001134       48822..49355             1      NP_009463.1    
NC_001134       49571..50950             1      NP_009464.2    
NC_001134       63873..66815             1      NP_009468.1    
NC_001134       71863..72969             1      NP_009472.1    
NC_001134       75256..79764             1      NP_009474.1    
NC_001134       89976..90224             1      NP_660100.1    
NC_001134       90739..92028             1      NP_009484.2    
NC_001134       92412..93395             1      NP_009485.2    
NC_001134       101888..105223           1      NP_009490.1    
NC_001134       107934..109997           1      NP_009493.1    
NC_001134       110596..110881,110951..111246  1      NP_009494.1    
NC_001134       111439..112710           1      NP_009495.1    
NC_001134       113765..115171           1      NP_009497.1    
NC_001134       117592..119169           1      NP_009499.1    
NC_001134       125128..125157,125274..126122  1      NP_009503.1    
NC_001134       126831..127247           1      NP_009504.1    
NC_001134       132427..133752           1      NP_009507.1    
NC_001134       136001..136369           1      NP_009509.1    
NC_001134       136691..137464           1      NP_009510.1    
NC_001134       141250..141975           1      NP_009512.1    
NC_001134       143396..143575           1      NP_878045.1    
NC_001134       146190..146888           1      NP_009515.1    
NC_001134       147212..150289           1      NP_009516.1    
NC_001134       160187..161332           1      NP_009521.1    
NC_001134       161702..162718           1      NP_009522.1    
NC_001134       166137..167267           1      NP_009524.1    
NC_001134       168426..168427,168812..169379  1      NP_009526.1    
NC_001134       170626..170679,170808..171041  1      NP_009527.1    
NC_001134       171484..171921           1      NP_009528.1    
NC_001134       172537..174591           1      NP_009529.1    
NC_001134       182404..184128           1      NP_009533.1    
NC_001134       184356..185918           1      NP_009534.1    
NC_001134       192454..193515           1      NP_009537.1    
NC_001134       194125..195705           1      NP_009538.1    
NC_001134       202059..203264           1      NP_009540.2    
NC_001134       203541..205820           1      NP_009542.1    
NC_001134       207197..209227           1      NP_009544.1    
NC_001134       209412..209651           1      NP_878046.1    
NC_001134       209656..212178           1      NP_009545.1    
NC_001134       217473..220403           1      NP_009548.1    
NC_001134       221333..222655           1      NP_009550.1    
NC_001134       221333..222637,222639..226601  1      NP_009549.1    
NC_001134       227639..235120           1      NP_009551.2    
NC_001134       236495..236890           1      NP_009553.1    
NC_001134       242811..244232           1      NP_009557.1    
NC_001134       245908..246549           1      NP_009559.1    
NC_001134       247012..248505           1      NP_009560.1    
NC_001134       256329..256739           1      NP_009564.1    
NC_001134       259867..261189           1      NP_009568.1    
NC_001134       259867..261171,261173..265138  1      NP_009567.1    
NC_001134       270247..270633           1      NP_009572.1    
NC_001134       279021..280607           1      NP_009576.1    
NC_001134       281443..283344           1      NP_009577.1    
NC_001134       283738..284271           1      NP_009578.1    
NC_001134       289445..290350           1      NP_009580.1    
NC_001134       298292..299950           1      NP_009586.1    
NC_001134       300166..301254           1      NP_009587.1    
NC_001134       301944..304703           1      NP_009589.1    
NC_001134       311897..314788           1      NP_009594.1    
NC_001134       315575..316510           1      NP_009595.1    
NC_001134       316968..317864           1      NP_009596.1    
NC_001134       318266..320275           1      NP_009597.2    
NC_001134       331831..332358           1      NP_009603.1    
NC_001134       332829..332873,333385..333810  1      NP_009604.1    
NC_001134       343099..344133           1      NP_009610.1    
NC_001134       347877..349382           1      NP_009612.1    
NC_001134       351253..351453           1      NP_878047.1    
NC_001134       380408..381043           1      NP_009627.1    
NC_001134       382027..382671           1      NP_009628.1    
NC_001134       383209..385983           1      NP_009629.2    
NC_001134       386281..389211           1      NP_009630.2    
NC_001134       390369..391388           1      NP_009632.1    
NC_001134       393118..393175,393506..394854  1      NP_009634.1    
NC_001134       409163..410623           1      NP_009639.1    
NC_001134       411048..413975           1      NP_009640.1    
NC_001134       415977..416900           1      NP_009642.1    
NC_001134       423759..424823           1      NP_009644.1    
NC_001134       432030..434291           1      NP_009652.1    
NC_001134       436015..436707           1      NP_009654.1    
NC_001134       436945..441309           1      NP_009655.1    
NC_001134       441509..443584           1      NP_009656.2    
NC_001134       447703..449310           1      NP_009661.1    
NC_001134       449661..450650           1      NP_009662.1    
NC_001134       452652..453218           1      NP_009664.1    
NC_001134       454816..457659           1      NP_009666.2    
NC_001134       458866..460215           1      NP_009668.1    
NC_001134       462133..462203,462284..462423,462494..462573  1      NP_878049.2    
NC_001134       467242..469614           1      NP_009672.1    
NC_001134       477665..479041           1      NP_009676.1    
NC_001134       479332..479339,479429..480317  1      NP_009677.1    
NC_001134       497157..499271           1      NP_009689.1    
NC_001134       504848..505300           1      NP_009693.1    
NC_001134       505662..512768           1      NP_009694.1    
NC_001134       513038..513577           1      NP_009695.1    
NC_001134       515658..517184           1      NP_009697.1    
NC_001134       528311..530632           1      NP_009700.1    
NC_001134       533756..534811           1      NP_009703.1    
NC_001134       535254..536090           1      NP_009704.1    
NC_001134       536569..537459           1      NP_009705.1    
NC_001134       537870..539699           1      NP_009706.1    
NC_001134       539981..541015           1      NP_009707.1    
NC_001134       545022..545972           1      NP_009709.1    
NC_001134       546370..547245           1      NP_009710.1    
NC_001134       547454..548188           1      NP_009711.1    
NC_001134       549765..550922           1      NP_009713.1    
NC_001134       556543..558192           1      NP_009716.1    
NC_001134       558679..559722           1      NP_009717.1    
NC_001134       560072..560968           1      NP_009718.1    
NC_001134       561629..562759           1      NP_009719.1    
NC_001134       565226..565423           1      NP_009721.1    
NC_001134       565718..567475           1      NP_009722.1    
NC_001134       568847..569680           1      NP_009724.1    
NC_001134       572366..573607           1      NP_009727.1    
NC_001134       578359..578979           1      NP_009730.1    
NC_001134       582403..583350           1      NP_009734.1    
NC_001134       583715..584653           1      NP_009735.1    
NC_001134       589736..591454           1      NP_009739.1    
NC_001134       596110..597060           1      NP_009742.1    
NC_001134       597358..598929           1      NP_009743.1    
NC_001134       600548..602098,602212..602355  1      NP_009745.2    
NC_001134       602629..603471           1      NP_009746.1    
NC_001134       604503..604509,604923..605503  1      NP_009748.1    
NC_001134       606265..606275,606664..607135  1      NP_009750.1    
NC_001134       607647..608780           1      NP_009751.1    
NC_001134       610033..610404           1      NP_009753.1    
NC_001134       618904..620298           1      NP_009758.1    
NC_001134       620867..622522           1      NP_009759.1    
NC_001134       622978..623142           1      NP_878053.1    
NC_001134       623572..624207           1      NP_009760.1    
NC_001134       625767..628304           1      NP_009761.1    
NC_001134       629163..631937           1      NP_009762.1    
NC_001134       633617..634831           1      NP_009764.1    
NC_001134       635141..636538           1      NP_009766.1    
NC_001134       645545..645973           1      NP_009769.1    
NC_001134       647881..649899           1      NP_009771.1    
NC_001134       650363..651187           1      NP_009772.1    
NC_001134       651410..652993           1      NP_009773.1    
NC_001134       653441..655312           1      NP_009774.1    
NC_001134       657827..658387           1      NP_009776.1    
NC_001134       666533..666637           1      NP_878054.1    
NC_001134       670622..673324           1      NP_009784.1    
NC_001134       675308..676222           1      NP_009787.1    
NC_001134       680357..680557           1      NP_001018029.1 
NC_001134       683423..684664           1      NP_009792.1    
NC_001134       684972..685256           1      NP_631876.1    
NC_001134       686896..690258           1      NP_009794.1    
NC_001134       691964..694513           1      NP_009796.1    
NC_001134       704665..705381           1      NP_009801.1    
NC_001134       707523..708011           1      NP_009803.1    
NC_001134       711586..712749           1      NP_009805.1    
NC_001134       719028..720599           1      NP_009809.1    
NC_001134       721385..722308           1      NP_009810.1    
NC_001134       722606..723049           1      NP_009811.1    
NC_001134       723265..723630           1      NP_009812.1    
NC_001134       724451..726535           1      NP_009814.1    
NC_001134       728880..729719           1      NP_009816.1    
NC_001134       730382..732448           1      NP_009818.1    
NC_001134       736259..737731           1      NP_009822.2    
NC_001134       738577..739539           1      NP_009824.1    
NC_001134       739836..741017           1      NP_009825.1    
NC_001134       741294..741611           1      NP_009827.1    
NC_001134       744847..746106           1      NP_009830.1    
NC_001134       749589..751172           1      NP_009833.1    
NC_001134       760290..760895           1      NP_009837.1    
NC_001134       761253..762590           1      NP_009838.1    
NC_001134       768236..768676           1      NP_009841.1    
NC_001134       771235..773628           1      NP_009843.1    
NC_001134       773918..774352           1      NP_009844.1    
NC_001134       774618..776309           1      NP_009845.1    
NC_001134       776567..777850           1      NP_009846.1    
NC_001134       779663..782380           1      NP_009848.1    
NC_001134       782587..783552           1      NP_009849.1    
NC_001134       787001..788425           1      NP_009852.1    
NC_001134       789230..791809           1      NP_009853.1    
NC_001134       792843..796493           1      NP_009854.1    
NC_001134       800517..801923           1      NP_009856.1    
NC_001134       805345..807099           1      NP_009858.1    
NC_001134       809051..809413           1      NP_009860.1    
NC_001135       6479..8326              -1      NP_009863.2    
NC_001135       11503..12285            -1      NP_009865.2    
NC_001135       12386..13018            -1      NP_009866.1    
NC_001135       15798..16880            -1      NP_001018030.1 
NC_001135       18816..22106            -1      NP_009871.2    
NC_001135       22429..23379            -1      NP_009872.1    
NC_001135       24032..24325            -1      NP_065435.1    
NC_001135       26925..27359            -1      NP_009875.1    
NC_001135       34143..35393            -1      NP_009878.1    
NC_001135       37836..38801            -1      NP_009880.2    
NC_001135       39786..40724            -1      NP_009881.2    
NC_001135       43661..44437            -1      NP_009883.1    
NC_001135       44623..46905            -1      NP_009884.1    
NC_001135       47111..48364            -1      NP_009886.1    
NC_001135       48653..50221            -1      NP_009887.1    
NC_001135       54941..56527            -1      NP_009892.1    
NC_001135       57374..58678            -1      NP_009893.2    
NC_001135       60841..61173            -1      NP_009895.1    
NC_001135       62776..63282            -1      NP_009897.1    
NC_001135       64675..65568            -1      NP_009899.1    
NC_001135       65934..68333            -1      NP_009900.2    
NC_001135       68599..69921            -1      NP_009901.1    
NC_001135       73405..73986            -1      NP_065436.1    
NC_001135       74704..75285            -1      NP_009904.2    
NC_001135       76131..77918            -1      NP_009905.2    
NC_001135       92776..94269            -1      NP_009912.2    
NC_001135       94620..95762            -1      NP_009913.2    
NC_001135       101316..101632,101700..101787 -1      NP_976246.1    
NC_001135       102074..103357          -1      NP_009916.1    
NC_001135       103570..104349          -1      NP_009917.1    
NC_001135       104618..105547          -1      NP_009918.1    
NC_001135       105695..106852          -1      NP_009919.3    
NC_001135       110842..111555,111632..111673 -1      NP_009924.3    
NC_001135       117377..118345          -1      NP_009928.1    
NC_001135       119572..120315          -1      NP_009930.1    
NC_001135       120943..122325          -1      NP_009931.1    
NC_001135       126008..126727          -1      NP_009933.1    
NC_001135       130742..131539          -1      NP_009935.1    
NC_001135       132270..133121          -1      NP_009936.1    
NC_001135       133721..136870          -1      NP_009937.2    
NC_001135       139182..140930          -1      NP_009940.2    
NC_001135       141214..142167          -1      NP_009941.2    
NC_001135       144770..147631          -1      NP_009943.2    
NC_001135       148235..148900          -1      NP_009944.2    
NC_001135       154009..154656          -1      NP_009947.1    
NC_001135       154827..155093          -1      NP_009948.1    
NC_001135       156104..157102          -1      NP_009950.1    
NC_001135       158533..160368          -1      NP_009952.2    
NC_001135       160739..162217          -1      NP_009953.1    
NC_001135       162594..162860          -1      NP_878057.1    
NC_001135       162940..163062          -1      NP_058137.1    
NC_001135       164106..166334          -1      NP_009955.2    
NC_001135       167365..167994          -1      NP_009956.2    
NC_001135       170881..172419          -1      NP_009957.1    
NC_001135       172945..173110,173194..173435 -1      NP_009958.2    
NC_001135       173821..176433          -1      NP_009959.2    
NC_001135       177495..177901,178209..178215 -1      NP_009960.2    
NC_001135       191829..193013          -1      NP_009964.2    
NC_001135       194409..197180          -1      NP_009966.2    
NC_001135       197616..199544          -1      NP_009967.2    
NC_001135       199541..200173          -1      NP_009868.3    
NC_001135       201169..205392          -1      NP_009971.1    
NC_001135       206256..206639          -1      NP_009972.1    
NC_001135       206872..207945          -1      NP_009973.1    
NC_001135       208130..209605          -1      NP_009974.1    
NC_001135       209909..210418          -1      NP_009975.1    
NC_001135       210713..211540          -1      NP_009976.1    
NC_001135       218371..220062          -1      NP_009983.1    
NC_001135       220452..223223          -1      NP_009984.1    
NC_001135       223449..224225          -1      NP_009985.1    
NC_001135       233120..236317          -1      NP_009993.1    
NC_001135       240098..240538          -1      NP_009996.2    
NC_001135       240800..242347          -1      NP_009997.2    
NC_001135       242584..246579          -1      NP_009998.2    
NC_001135       248029..248811          -1      NP_010000.1    
NC_001135       249289..250041          -1      NP_010001.1    
NC_001135       250234..252624          -1      NP_010002.2    
NC_001135       260307..262448          -1      NP_010007.1    
NC_001135       264002..264463          -1      NP_010011.1    
NC_001135       272311..272859          -1      NP_010014.1    
NC_001135       276760..279903          -1      NP_010016.1    
NC_001135       288166..289254          -1      NP_010019.1    
NC_001135       293175..293534          -1      NP_010020.1    
NC_001135       297045..298601          -1      NP_010022.1    
NC_001135       300828..301295          -1      NP_010023.1    
NC_001135       301267..302217          -1      NP_010024.1    
NC_001135       302478..303026          -1      NP_010025.1    
NC_001135       304357..305463          -1      NP_010026.1    
NC_001135       315993..316184          -1      NP_878059.1    
NC_001135       9706..11082              1      NP_009864.1    
NC_001135       13282..13809             1      NP_009867.1    
NC_001135       17290..18561             1      NP_009870.1    
NC_001135       23527..23925             1      NP_001018031.1 
NC_001135       24768..26906             1      NP_009874.1    
NC_001135       27929..28936             1      NP_009876.1    
NC_001135       31449..33974             1      NP_009877.1    
NC_001135       35865..37616             1      NP_009879.2    
NC_001135       42165..43556             1      NP_009882.1    
NC_001135       50584..50943             1      NP_009889.2    
NC_001135       50838..52340             1      NP_009890.1    
NC_001135       52645..54882             1      NP_009891.1    
NC_001135       59026..60726             1      NP_009894.1    
NC_001135       61658..62722             1      NP_009896.2    
NC_001135       63441..64481             1      NP_009898.1    
NC_001135       70150..71367             1      NP_009902.2    
NC_001135       71803..73341             1      NP_009903.2    
NC_001135       79161..82274             1      NP_009907.2    
NC_001135       83619..83996             1      NP_065437.1    
NC_001135       85101..86417             1      NP_009910.2    
NC_001135       85101..86390,86392..90414  1      NP_009909.2    
NC_001135       91323..92417             1      NP_009911.2    
NC_001135       96280..101190            1      NP_009914.2    
NC_001135       107022..107032,107110..107190,107287..107416  1      NP_958835.1    
NC_001135       108020..108790           1      NP_009922.2    
NC_001135       109104..110669           1      NP_009923.2    
NC_001135       111913..112479           1      NP_009925.1    
NC_001135       113077..113538           1      NP_009926.1    
NC_001135       113767..114021           1      NP_076878.1    
NC_001135       118617..119168           1      NP_009929.1    
NC_001135       128467..130278           1      NP_009934.1    
NC_001135       137743..138993           1      NP_009938.2    
NC_001135       143631..144503           1      NP_009942.2    
NC_001135       152834..153925           1      NP_009946.1    
NC_001135       155317..155553           1      NP_009949.1    
NC_001135       179515..186018           1      NP_009961.2    
NC_001135       186484..190164           1      NP_009962.2    
NC_001135       190587..191630           1      NP_009963.1    
NC_001135       193292..194293           1      NP_009965.2    
NC_001135       200437..200964           1      NP_009869.3    
NC_001135       211924..213756           1      NP_009978.1    
NC_001135       214066..214734           1      NP_009980.1    
NC_001135       214989..216440           1      NP_009981.1    
NC_001135       216692..218236           1      NP_009982.1    
NC_001135       224394..224729           1      NP_009986.1    
NC_001135       225558..227453           1      NP_009987.2    
NC_001135       228313..228786           1      NP_009990.1    
NC_001135       229305..230999           1      NP_009991.2    
NC_001135       231495..232958           1      NP_009992.1    
NC_001135       237209..238771           1      NP_009994.2    
NC_001135       239050..240006           1      NP_009995.1    
NC_001135       246959..247906           1      NP_009999.2    
NC_001135       248971..249198           1      NP_878058.1    
NC_001135       252841..254169           1      NP_010003.2    
NC_001135       254367..258650           1      NP_010004.1    
NC_001135       258879..259265           1      NP_010005.1    
NC_001135       259574..259957           1      NP_010006.1    
NC_001135       263388..263960           1      NP_010009.1    
NC_001135       265064..266842           1      NP_010012.1    
NC_001135       267430..272259           1      NP_010013.2    
NC_001135       274400..276562           1      NP_010015.2    
NC_001135       280113..286439           1      NP_010017.2    
NC_001135       286758..287933           1      NP_010018.1    
NC_001135       289635..289793           1      NP_001018032.1 
NC_001135       293831..293935,293990..294235,294288..294317  1      NP_010021.1    
NC_001135       307797..308171           1      NP_010029.1    
NC_001135       309066..310151           1      NP_010030.1    
NC_001135       310954..313452           1      NP_010031.1    
NC_001135       313886..314977           1      NP_010032.1    
NC_001136       8683..9756              -1      NP_010035.1    
NC_001136       11657..13360            -1      NP_010036.1    
NC_001136       17577..18566            -1      NP_010038.1    
NC_001136       26403..28775            -1      NP_010042.1    
NC_001136       28985..30454            -1      NP_010043.1    
NC_001136       33415..33918            -1      NP_010046.1    
NC_001136       34238..36478            -1      NP_010047.1    
NC_001136       38868..42245            -1      NP_010050.1    
NC_001136       46272..48032            -1      NP_010054.1    
NC_001136       51116..52174            -1      NP_010055.1    
NC_001136       54398..56347            -1      NP_010057.1    
NC_001136       57266..60406            -1      NP_010058.1    
NC_001136       60873..61802            -1      NP_010059.1    
NC_001136       62245..65019            -1      NP_010061.1    
NC_001136       67984..68607            -1      NP_010064.1    
NC_001136       68998..70365            -1      NP_010065.1    
NC_001136       70641..73919            -1      NP_010066.1    
NC_001136       74447..76546            -1      NP_010067.1    
NC_001136       77290..77967            -1      NP_010068.1    
NC_001136       79295..80413            -1      NP_010070.1    
NC_001136       86208..87227            -1      NP_010072.1    
NC_001136       92763..93746            -1      NP_010076.1    
NC_001136       96083..97954            -1      NP_010078.1    
NC_001136       100502..101122          -1      NP_010081.1    
NC_001136       101291..103354          -1      NP_010082.1    
NC_001136       103650..104552          -1      NP_010083.1    
NC_001136       104918..106495          -1      NP_010084.1    
NC_001136       118708..121593          -1      NP_010091.1    
NC_001136       123866..124999          -1      NP_010093.1    
NC_001136       130408..130485          -1      NP_010097.1    
NC_001136       130872..131834          -1      NP_010098.1    
NC_001136       141210..141722          -1      NP_010104.1    
NC_001136       144485..145519          -1      NP_010106.1    
NC_001136       145827..147590          -1      NP_010107.1    
NC_001136       149204..155641          -1      NP_010110.1    
NC_001136       158065..158736          -1      NP_010112.1    
NC_001136       160996..163155          -1      NP_010114.1    
NC_001136       163450..164043          -1      NP_010115.1    
NC_001136       164988..167255          -1      NP_010117.1    
NC_001136       169367..169609          -1      NP_878060.1    
NC_001136       170411..171931          -1      NP_010121.1    
NC_001136       174233..174589          -1      NP_010124.1    
NC_001136       181187..183019          -1      NP_010128.1    
NC_001136       188155..190587          -1      NP_010133.1    
NC_001136       194572..198177          -1      NP_010136.1    
NC_001136       198663..199733          -1      NP_010137.2    
NC_001136       201720..202571          -1      NP_010139.1    
NC_001136       205361..210562          -1      NP_010141.1    
NC_001136       211376..212047          -1      NP_010142.2    
NC_001136       218680..219288          -1      NP_010146.1    
NC_001136       219662..220771          -1      NP_010147.1    
NC_001136       221724..221801          -1      NP_010148.1    
NC_001136       236157..238664          -1      NP_010157.1    
NC_001136       239019..239398,239510..239606 -1      NP_010158.1    
NC_001136       245133..245582          -1      NP_010162.1    
NC_001136       246689..247612          -1      NP_010164.1    
NC_001136       253995..254717          -1      NP_010168.3    
NC_001136       256633..258555          -1      NP_010170.1    
NC_001136       263313..264110          -1      NP_010172.1    
NC_001136       264512..264964          -1      NP_010173.1    
NC_001136       265258..267201          -1      NP_010174.1    
NC_001136       270222..271901          -1      NP_010177.1    
NC_001136       273653..274876          -1      NP_010179.1    
NC_001136       275148..276581          -1      NP_010180.1    
NC_001136       280307..281848          -1      NP_010182.1    
NC_001136       282112..283176          -1      NP_010183.1    
NC_001136       284581..285165          -1      NP_010185.1    
NC_001136       285391..286695          -1      NP_010186.1    
NC_001136       293392..294759          -1      NP_010192.1    
NC_001136       295034..296329          -1      NP_010193.1    
NC_001136       298417..300003          -1      NP_010195.1    
NC_001136       300214..300999          -1      NP_010196.1    
NC_001136       302464..302670          -1      NP_075208.1    
NC_001136       306926..307333,307766..307789 -1      NP_010200.1    
NC_001136       309802..310122          -1      NP_010202.1    
NC_001136       310642..312471          -1      NP_010203.1    
NC_001136       312951..314044,314337..314748 -1      NP_010204.1    
NC_001136       315357..316388          -1      NP_010205.1    
NC_001136       316971..320120          -1      NP_010206.1    
NC_001136       320668..321552          -1      NP_010207.1    
NC_001136       324047..326149          -1      NP_010209.1    
NC_001136       329836..330447          -1      NP_010211.1    
NC_001136       333121..333810          -1      NP_010214.2    
NC_001136       334217..334396          -1      NP_010216.1    
NC_001136       336249..337301          -1      NP_010218.1    
NC_001136       338272..340134          -1      NP_010220.1    
NC_001136       340628..340798          -1      NP_010222.1    
NC_001136       344237..344953          -1      NP_010224.1    
NC_001136       355674..356759          -1      NP_010228.1    
NC_001136       359825..361285          -1      NP_010229.1    
NC_001136       361699..362256          -1      NP_010230.1    
NC_001136       362672..363583          -1      NP_010231.1    
NC_001136       365068..365874          -1      NP_010234.1    
NC_001136       366739..368211          -1      NP_010235.1    
NC_001136       372685..373605          -1      NP_010239.1    
NC_001136       373964..375286          -1      NP_010240.1    
NC_001136       375677..376477          -1      NP_010241.1    
NC_001136       376754..378442          -1      NP_010242.1    
NC_001136       378871..381435          -1      NP_010244.1    
NC_001136       381983..382330          -1      NP_010245.1    
NC_001136       382327..384078          -1      NP_010246.1    
NC_001136       384598..385584          -1      NP_010247.1    
NC_001136       387510..388898          -1      NP_010248.1    
NC_001136       389169..392054          -1      NP_010249.1    
NC_001136       392656..393909          -1      NP_010251.1    
NC_001136       400994..403288          -1      NP_010256.1    
NC_001136       403692..404954          -1      NP_010257.1    
NC_001136       405341..407203          -1      NP_010259.1    
NC_001136       408448..409854          -1      NP_010260.1    
NC_001136       415110..416705          -1      NP_010264.1    
NC_001136       417660..421511          -1      NP_010265.1    
NC_001136       422830..423507          -1      NP_010266.1    
NC_001136       425999..426931          -1      NP_010269.1    
NC_001136       431105..431383,431470..431514 -1      NP_010272.1    
NC_001136       441011..442306          -1      NP_010279.1    
NC_001136       446964..447575          -1      NP_010282.1    
NC_001136       450217..452472          -1      NP_010284.1    
NC_001136       456833..458014,458095..458100 -1      NP_010288.1    
NC_001136       458539..461244          -1      NP_010289.1    
NC_001136       478470..478754          -1      NP_010299.1    
NC_001136       479111..482263          -1      NP_010300.1    
NC_001136       482666..483856          -1      NP_010301.1    
NC_001136       484159..485361          -1      NP_010302.1    
NC_001136       485742..486440          -1      NP_010303.1    
NC_001136       488068..488658          -1      NP_010305.1    
NC_001136       492552..494264          -1      NP_010309.1    
NC_001136       494645..497314          -1      NP_010310.1    
NC_001136       497831..500875          -1      NP_010311.1    
NC_001136       501749..503269          -1      NP_010313.1    
NC_001136       504095..504691          -1      NP_010315.1    
NC_001136       509733..512105          -1      NP_010317.1    
NC_001136       514039..518058,518060..519352 -1      NP_058138.1    
NC_001136       518036..519352          -1      NP_058139.1    
NC_001136       520512..520688          -1      NP_010318.1    
NC_001136       523207..524709          -1      NP_010321.1    
NC_001136       527418..530693          -1      NP_010323.1    
NC_001136       531303..534578          -1      NP_010324.1    
NC_001136       535188..538463          -1      NP_010325.1    
NC_001136       540597..541199          -1      NP_010327.1    
NC_001136       542671..543366          -1      NP_010328.1    
NC_001136       547975..548307          -1      NP_010330.1    
NC_001136       548759..550573          -1      NP_010331.1    
NC_001136       555723..556469          -1      NP_010335.1    
NC_001136       557053..558057          -1      NP_010336.1    
NC_001136       558508..560622          -1      NP_010337.1    
NC_001136       561437..562324          -1      NP_010339.1    
NC_001136       565020..565637          -1      NP_010341.1    
NC_001136       567720..568700          -1      NP_010343.1    
NC_001136       569231..569630,569721..569767 -1      NP_010344.1    
NC_001136       581905..582495          -1      NP_010351.1    
NC_001136       582788..583462          -1      NP_010352.1    
NC_001136       584936..587716          -1      NP_010354.1    
NC_001136       588095..588376          -1      NP_010355.1    
NC_001136       588824..589399          -1      NP_010356.1    
NC_001136       589758..591341          -1      NP_010357.1    
NC_001136       602194..602865          -1      NP_010363.1    
NC_001136       603589..603807          -1      NP_076886.1    
NC_001136       607300..610077          -1      NP_010366.1    
NC_001136       613400..613999          -1      NP_010369.1    
NC_001136       614283..616145          -1      NP_010370.1    
NC_001136       616923..617165          -1      NP_010371.1    
NC_001136       617465..618301          -1      NP_010372.1    
NC_001136       618492..619640          -1      NP_010373.1    
NC_001136       625061..625993          -1      NP_010375.1    
NC_001136       626703..628529          -1      NP_010376.1    
NC_001136       640104..643832          -1      NP_010382.1    
NC_001136       644173..645030          -1      NP_010383.1    
NC_001136       645853..649815,649817..651121 -1      NP_058140.1    
NC_001136       649799..651121          -1      NP_058141.1    
NC_001136       655681..657462          -1      NP_010386.1    
NC_001136       661168..664905          -1      NP_010389.1    
NC_001136       665344..666765          -1      NP_010390.1    
NC_001136       669011..671029          -1      NP_010392.1    
NC_001136       673515..675662          -1      NP_010394.1    
NC_001136       678236..679759          -1      NP_010396.1    
NC_001136       680491..681612          -1      NP_010398.1    
NC_001136       682719..683576          -1      NP_010401.1    
NC_001136       683941..685638          -1      NP_010402.1    
NC_001136       691544..693256          -1      NP_010405.1    
NC_001136       698549..699463          -1      NP_010408.1    
NC_001136       701392..702753          -1      NP_010410.1    
NC_001136       713335..715242,715354..715374 -1      NP_010414.1    
NC_001136       715742..716617          -1      NP_010415.1    
NC_001136       716785..718455          -1      NP_010416.1    
NC_001136       718811..720298          -1      NP_010417.1    
NC_001136       722999..727546          -1      NP_010419.1    
NC_001136       733613..733697,733771..733919 -1      NP_010423.2    
NC_001136       734896..739992          -1      NP_010425.1    
NC_001136       740468..741595          -1      NP_010426.1    
NC_001136       742037..743869          -1      NP_010427.1    
NC_001136       744306..746096          -1      NP_010428.1    
NC_001136       748608..750737          -1      NP_010430.1    
NC_001136       753670..755061          -1      NP_010432.1    
NC_001136       764173..765150          -1      NP_010435.1    
NC_001136       766731..767966          -1      NP_010437.1    
NC_001136       768507..768995          -1      NP_010439.1    
NC_001136       780385..781095          -1      NP_010446.1    
NC_001136       782036..784210          -1      NP_010448.1    
NC_001136       786301..789216          -1      NP_010450.1    
NC_001136       792343..793884          -1      NP_010453.1    
NC_001136       794569..794718          -1      NP_878062.1    
NC_001136       796188..802217          -1      NP_010454.1    
NC_001136       810560..811627          -1      NP_010458.1    
NC_001136       813188..814147          -1      NP_010460.1    
NC_001136       818703..819191          -1      NP_010464.1    
NC_001136       825905..827350          -1      NP_010467.1    
NC_001136       830624..831508          -1      NP_010470.1    
NC_001136       831929..832468          -1      NP_010471.1    
NC_001136       832854..835487          -1      NP_010472.1    
NC_001136       840599..841990          -1      NP_010476.1    
NC_001136       843564..844856          -1      NP_010478.1    
NC_001136       845947..847941          -1      NP_010480.1    
NC_001136       850269..850994          -1      NP_010482.1    
NC_001136       852528..853967          -1      NP_010484.1    
NC_001136       854274..856088          -1      NP_010486.1    
NC_001136       856893..857948          -1      NP_010488.1    
NC_001136       865007..867517          -1      NP_010493.1    
NC_001136       878654..882616,882618..883922 -1      NP_620387.1    
NC_001136       882600..883922          -1      NP_620388.1    
NC_001136       899545..903474          -1      NP_010503.1    
NC_001136       903775..905046          -1      NP_010504.1    
NC_001136       905449..906846          -1      NP_010505.1    
NC_001136       914311..914706          -1      NP_010510.1    
NC_001136       921920..923800          -1      NP_010514.1    
NC_001136       926287..926904          -1      NP_010517.1    
NC_001136       929464..930351          -1      NP_010519.1    
NC_001136       935230..935886          -1      NP_010522.1    
NC_001136       937889..940810          -1      NP_010524.1    
NC_001136       941051..943414          -1      NP_010525.1    
NC_001136       943668..945146          -1      NP_010526.1    
NC_001136       948512..950278          -1      NP_010529.1    
NC_001136       957752..958333          -1      NP_010534.1    
NC_001136       958675..959796          -1      NP_010535.1    
NC_001136       963984..964559          -1      NP_010539.1    
NC_001136       966551..967816          -1      NP_010541.1    
NC_001136       968127..969674          -1      NP_010542.1    
NC_001136       969984..971468          -1      NP_010543.1    
NC_001136       971802..974237          -1      NP_010544.1    
NC_001136       974625..975776          -1      NP_010545.1    
NC_001136       976711..977223          -1      NP_010546.1    
NC_001136       977515..979203          -1      NP_010547.1    
NC_001136       987528..991037,991039..992343 -1      NP_058148.1    
NC_001136       991021..992343          -1      NP_058149.1    
NC_001136       994236..995528          -1      NP_010549.1    
NC_001136       996023..998317          -1      NP_010550.1    
NC_001136       1000098..1002017        -1      NP_010552.1    
NC_001136       1002504..1003496        -1      NP_010553.1    
NC_001136       1013470..1013637        -1      NP_010562.1    
NC_001136       1014395..1015696        -1      NP_010563.1    
NC_001136       1022001..1022315        -1      NP_010567.1    
NC_001136       1023505..1024749        -1      NP_010568.1    
NC_001136       1025064..1030043        -1      NP_010569.1    
NC_001136       1030544..1031413        -1      NP_010570.1    
NC_001136       1035225..1035569        -1      NP_010572.1    
NC_001136       1038274..1039503        -1      NP_010575.1    
NC_001136       1043140..1045005        -1      NP_010578.1    
NC_001136       1045634..1049386        -1      NP_010579.1    
NC_001136       1050453..1052222        -1      NP_010580.1    
NC_001136       1052617..1054641        -1      NP_010581.1    
NC_001136       1058170..1058808        -1      NP_010584.1    
NC_001136       1061499..1062785        -1      NP_010586.1    
NC_001136       1068723..1071380        -1      NP_010589.1    
NC_001136       1071874..1072551        -1      NP_010590.1    
NC_001136       1072740..1073306,1073396..1073482 -1      NP_010591.1    
NC_001136       1073729..1075165        -1      NP_010592.1    
NC_001136       1078021..1078443        -1      NP_010594.1    
NC_001136       1079042..1080193        -1      NP_010595.1    
NC_001136       1081122..1084310        -1      NP_010596.1    
NC_001136       1089214..1090074        -1      NP_010599.1    
NC_001136       1090428..1092506        -1      NP_010600.1    
NC_001136       1092736..1093581        -1      NP_010601.1    
NC_001136       1104998..1105822        -1      NP_010605.1    
NC_001136       1106090..1108096        -1      NP_010606.1    
NC_001136       1108275..1108493        -1      NP_710144.1    
NC_001136       1111998..1112288        -1      NP_010609.1    
NC_001136       1112475..1114022        -1      NP_010610.1    
NC_001136       1114428..1116758        -1      NP_010611.1    
NC_001136       1120602..1124918        -1      NP_010613.1    
NC_001136       1125427..1126011        -1      NP_010615.1    
NC_001136       1126263..1127588        -1      NP_010616.1    
NC_001136       1133253..1135424        -1      NP_010620.1    
NC_001136       1147371..1149458        -1      NP_010625.1    
NC_001136       1149943..1150512        -1      NP_010626.1    
NC_001136       1151795..1153618        -1      NP_010628.1    
NC_001136       1154208..1155920        -1      NP_010629.1    
NC_001136       1159600..1161312        -1      NP_010630.1    
NC_001136       1162949..1164652        -1      NP_010632.1    
NC_001136       1167206..1168651        -1      NP_010633.1    
NC_001136       1170318..1171817        -1      NP_010635.1    
NC_001136       1172378..1174168        -1      NP_010636.1    
NC_001136       1176330..1178165        -1      NP_010637.1    
NC_001136       1189190..1189558        -1      NP_010644.1    
NC_001136       1191927..1194875        -1      NP_010646.2    
NC_001136       1195402..1196253        -1      NP_010648.1    
NC_001136       1196669..1198687        -1      NP_010649.1    
NC_001136       1202833..1204200        -1      NP_010652.1    
NC_001136       1204487..1206373        -1      NP_010653.1    
NC_001136       1212428..1212826        -1      NP_010654.1    
NC_001136       1215006..1217570        -1      NP_010657.1    
NC_001136       1217772..1219100        -1      NP_010658.1    
NC_001136       1221102..1222139        -1      NP_010660.1    
NC_001136       1223464..1224384        -1      NP_010662.1    
NC_001136       1225156..1226526        -1      NP_010663.1    
NC_001136       1229339..1229710        -1      NP_010666.1    
NC_001136       1233268..1233507        -1      NP_076888.1    
NC_001136       1238302..1238620,1238815..1238840 -1      NP_219495.2    
NC_001136       1239950..1240666        -1      NP_010671.2    
NC_001136       1241194..1242021        -1      NP_010672.1    
NC_001136       1248144..1249811        -1      NP_010675.1    
NC_001136       1254927..1256837        -1      NP_010678.1    
NC_001136       1257348..1258046        -1      NP_010679.1    
NC_001136       1266356..1266759,1266852..1266888 -1      NP_010685.1    
NC_001136       1272224..1273693        -1      NP_010690.1    
NC_001136       1276644..1277159        -1      NP_010692.1    
NC_001136       1284059..1287928        -1      NP_010695.1    
NC_001136       1288205..1288849        -1      NP_010696.1    
NC_001136       1292362..1293081        -1      NP_010698.1    
NC_001136       1293359..1294384        -1      NP_010699.1    
NC_001136       1295588..1296676        -1      NP_010702.1    
NC_001136       1297027..1298151        -1      NP_010703.1    
NC_001136       1315316..1317907        -1      NP_010710.1    
NC_001136       1318036..1319265        -1      NP_010711.1    
NC_001136       1319377..1319607,1319688..1319710,1319807..1319831 -1      NP_010712.1    
NC_001136       1323444..1324229        -1      NP_010716.1    
NC_001136       1324467..1325291        -1      NP_010717.1    
NC_001136       1325491..1328460        -1      NP_010718.1    
NC_001136       1332973..1333959        -1      NP_010723.1    
NC_001136       1344507..1345052        -1      NP_010729.1    
NC_001136       1345666..1349928        -1      NP_010731.1    
NC_001136       1354819..1355226,1355541..1355543 -1      NP_010735.1    
NC_001136       1357570..1358892        -1      NP_010737.1    
NC_001136       1361110..1362171        -1      NP_010739.1    
NC_001136       1365062..1365652        -1      NP_010741.1    
NC_001136       1366254..1366817        -1      NP_010742.1    
NC_001136       1380045..1382036        -1      NP_010746.1    
NC_001136       1382309..1383433        -1      NP_010747.1    
NC_001136       1393326..1394564        -1      NP_010753.1    
NC_001136       1398016..1398690        -1      NP_010756.1    
NC_001136       1399696..1401204        -1      NP_010758.2    
NC_001136       1404435..1405844        -1      NP_010761.1    
NC_001136       1407454..1410084        -1      NP_010763.2    
NC_001136       1410443..1411117        -1      NP_010764.1    
NC_001136       1415200..1416864        -1      NP_010767.1    
NC_001136       1418540..1420240        -1      NP_010769.1    
NC_001136       1420421..1420828        -1      NP_010770.1    
NC_001136       1424810..1427197        -1      NP_010773.2    
NC_001136       1427421..1428110        -1      NP_010774.2    
NC_001136       1428344..1428970        -1      NP_010775.1    
NC_001136       1429178..1430779        -1      NP_010776.1    
NC_001136       1431958..1434258        -1      NP_010778.1    
NC_001136       1438105..1441140        -1      NP_010783.1    
NC_001136       1441423..1443393        -1      NP_010784.1    
NC_001136       1443703..1445457        -1      NP_010785.1    
NC_001136       1445833..1446984        -1      NP_010786.1    
NC_001136       1450188..1450447,1450837..1450843 -1      NP_010788.1    
NC_001136       1453300..1454454        -1      NP_010790.1    
NC_001136       1455032..1455856        -1      NP_010791.1    
NC_001136       1456301..1456684        -1      NP_010792.1    
NC_001136       1456685..1459210        -1      NP_010793.1    
NC_001136       1459718..1461544        -1      NP_010794.1    
NC_001136       1462348..1465776        -1      NP_010795.1    
NC_001136       1466443..1468434        -1      NP_010796.1    
NC_001136       1470490..1471053        -1      NP_010800.1    
NC_001136       1471538..1472989        -1      NP_010802.1    
NC_001136       1474964..1476466        -1      NP_010804.1    
NC_001136       1481075..1483393        -1      NP_010808.1    
NC_001136       1483785..1485293        -1      NP_010810.1    
NC_001136       1485556..1487028        -1      NP_010811.1    
NC_001136       1487532..1488980        -1      NP_010812.1    
NC_001136       1489588..1489788        -1      NP_878067.1    
NC_001136       1496155..1496538        -1      NP_010818.1    
NC_001136       1496781..1497758        -1      NP_010819.1    
NC_001136       1499386..1500543        -1      NP_010821.1    
NC_001136       1501437..1502150        -1      NP_010822.1    
NC_001136       1503303..1504889        -1      NP_010823.1    
NC_001136       1517118..1517657        -1      NP_010829.1    
NC_001136       1519646..1520680        -1      NP_010830.1    
NC_001136       1802..2953               1      NP_010033.1    
NC_001136       5985..7814               1      NP_010034.1    
NC_001136       16204..17226             1      NP_010037.1    
NC_001136       20635..21006             1      NP_010040.1    
NC_001136       22823..25876             1      NP_010041.1    
NC_001136       30657..31829             1      NP_010044.1    
NC_001136       32296..33234             1      NP_010045.1    
NC_001136       36798..38174             1      NP_010048.1    
NC_001136       38488..38598             1      NP_010049.1    
NC_001136       42701..43708             1      NP_010051.1    
NC_001136       44066..45907             1      NP_010052.1    
NC_001136       52446..54101             1      NP_010056.1    
NC_001136       65243..65307,65379..65766  1      NP_010062.1    
NC_001136       66494..67447             1      NP_010063.1    
NC_001136       78427..79059             1      NP_010069.1    
NC_001136       84271..85986             1      NP_010071.1    
NC_001136       87462..87983             1      NP_010073.1    
NC_001136       88249..89865             1      NP_010074.1    
NC_001136       90177..92465             1      NP_010075.1    
NC_001136       94606..95787             1      NP_010077.1    
NC_001136       98476..99225             1      NP_010079.1    
NC_001136       99562..100422            1      NP_010080.1    
NC_001136       107209..111030           1      NP_010086.1    
NC_001136       111581..114235           1      NP_010087.1    
NC_001136       114673..115800           1      NP_010088.1    
NC_001136       116322..116867           1      NP_010089.1    
NC_001136       117665..117667,118159..118518  1      NP_010090.1    
NC_001136       122217..123590           1      NP_010092.2    
NC_001136       125617..126450           1      NP_010095.1    
NC_001136       126788..130003           1      NP_010096.1    
NC_001136       133438..134724           1      NP_010099.1    
NC_001136       135180..135437           1      NP_010100.1    
NC_001136       135897..137540           1      NP_010101.1    
NC_001136       138292..139206           1      NP_010102.1    
NC_001136       139523..141115           1      NP_010103.1    
NC_001136       142098..144224           1      NP_010105.1    
NC_001136       148192..149079           1      NP_010108.1    
NC_001136       156319..157905           1      NP_010111.1    
NC_001136       159605..160765           1      NP_010113.1    
NC_001136       164291..164866           1      NP_010116.1    
NC_001136       167715..169079           1      NP_010120.1    
NC_001136       172183..172314           1      NP_076884.1    
NC_001136       172482..174029           1      NP_010122.1    
NC_001136       174919..176487           1      NP_010125.1    
NC_001136       176774..178057           1      NP_010126.1    
NC_001136       178335..181040           1      NP_010127.1    
NC_001136       183344..184612           1      NP_010131.1    
NC_001136       184926..187919           1      NP_010132.1    
NC_001136       190925..192262           1      NP_010134.1    
NC_001136       192751..194226           1      NP_010135.1    
NC_001136       199997..201583           1      NP_010138.1    
NC_001136       203040..205112           1      NP_010140.1    
NC_001136       213352..215643           1      NP_010143.1    
NC_001136       216529..217074           1      NP_010144.1    
NC_001136       217600..217602,218008..218367  1      NP_010145.1    
NC_001136       222427..223740           1      NP_010149.1    
NC_001136       224304..226751           1      NP_010150.1    
NC_001136       227393..228715           1      NP_010151.1    
NC_001136       229171..229431           1      NP_010152.1    
NC_001136       229906..230019,230321..230527  1      NP_010153.1    
NC_001136       231024..231899           1      NP_010154.1    
NC_001136       232652..233887           1      NP_010155.1    
NC_001136       234927..235853           1      NP_010156.2    
NC_001136       240259..241197           1      NP_010159.1    
NC_001136       241418..241840           1      NP_010160.1    
NC_001136       242552..244981           1      NP_010161.1    
NC_001136       245923..246447           1      NP_010163.1    
NC_001136       248581..251238           1      NP_010166.1    
NC_001136       251566..253746           1      NP_010167.1    
NC_001136       255604..256530           1      NP_010169.1    
NC_001136       258915..263225           1      NP_010171.1    
NC_001136       267698..267725,267807..268699  1      NP_010175.1    
NC_001136       268921..269976           1      NP_010176.1    
NC_001136       272389..273597           1      NP_010178.1    
NC_001136       276872..280165           1      NP_010181.1    
NC_001136       283419..284444           1      NP_010184.1    
NC_001136       287059..289512           1      NP_010188.1    
NC_001136       289909..292140           1      NP_010190.1    
NC_001136       292781..293221           1      NP_010191.1    
NC_001136       296820..298274           1      NP_010194.1    
NC_001136       301413..302234           1      NP_010197.1    
NC_001136       303211..304848           1      NP_010198.1    
NC_001136       305237..306577           1      NP_010199.1    
NC_001136       308424..308427,308793..309388  1      NP_010201.1    
NC_001136       322226..322282,322704..322988  1      NP_010208.1    
NC_001136       326613..329567           1      NP_010210.1    
NC_001136       331025..332941           1      NP_010213.1    
NC_001136       334835..336121           1      NP_010217.1    
NC_001136       337487..337524,337635..338070  1      NP_010219.1    
NC_001136       341619..343985           1      NP_010223.1    
NC_001136       345665..351037           1      NP_010225.1    
NC_001136       351434..352420           1      NP_010226.1    
NC_001136       352877..355378           1      NP_010227.1    
NC_001136       363952..364779           1      NP_010232.1    
NC_001136       369769..370704           1      NP_010236.1    
NC_001136       371237..371758           1      NP_010237.1    
NC_001136       372245..372532           1      NP_010238.1    
NC_001136       394214..397201           1      NP_010253.1    
NC_001136       397534..399126           1      NP_010254.1    
NC_001136       399337..399358,399482..400635  1      NP_010255.1    
NC_001136       411822..412997           1      NP_010262.1    
NC_001136       413950..414885           1      NP_010263.1    
NC_001136       424206..425729           1      NP_010267.1    
NC_001136       427361..428344           1      NP_010270.1    
NC_001136       429064..430923           1      NP_010271.1    
NC_001136       432327..433022           1      NP_010274.1    
NC_001136       433494..433991           1      NP_010276.1    
NC_001136       438044..439357           1      NP_010277.1    
NC_001136       439906..440751           1      NP_010278.1    
NC_001136       443026..443508           1      NP_010280.1    
NC_001136       444680..446380           1      NP_010281.1    
NC_001136       447981..449273           1      NP_010283.1    
NC_001136       453042..453647           1      NP_010285.1    
NC_001136       454119..454751           1      NP_010286.1    
NC_001136       454779..454901           1      NP_878061.1    
NC_001136       455198..456580           1      NP_010287.1    
NC_001136       461839..462513           1      NP_010290.1    
NC_001136       463431..464993           1      NP_010292.1    
NC_001136       465916..470421           1      NP_010294.1    
NC_001136       471850..472938           1      NP_010295.1    
NC_001136       473154..473780           1      NP_010296.1    
NC_001136       474043..475986           1      NP_010297.1    
NC_001136       486800..487999           1      NP_010304.1    
NC_001136       489504..490892           1      NP_010306.1    
NC_001136       491511..491555,491895..492320  1      NP_010308.1    
NC_001136       503494..503859           1      NP_010314.2    
NC_001136       508143..509105           1      NP_010316.1    
NC_001136       521310..521465           1      NP_010319.1    
NC_001136       521812..522924           1      NP_010320.1    
NC_001136       525436..527211           1      NP_010322.1    
NC_001136       539799..540410           1      NP_010326.1    
NC_001136       546639..547625           1      NP_010329.1    
NC_001136       551857..552945           1      NP_010332.1    
NC_001136       553251..555149           1      NP_010334.1    
NC_001136       563524..564858           1      NP_010340.1    
NC_001136       565924..567552           1      NP_010342.1    
NC_001136       570645..573722           1      NP_010345.1    
NC_001136       574160..575779           1      NP_010346.1    
NC_001136       576470..578155           1      NP_010347.1    
NC_001136       578660..579109           1      NP_010348.1    
NC_001136       579455..579475,580015..580449  1      NP_010349.1    
NC_001136       580684..581781           1      NP_010350.1    
NC_001136       583710..584642           1      NP_010353.1    
NC_001136       592435..592944           1      NP_010358.1    
NC_001136       593889..596579           1      NP_010359.1    
NC_001136       597152..598078           1      NP_010360.1    
NC_001136       598464..599684           1      NP_010361.1    
NC_001136       600789..601805           1      NP_010362.1    
NC_001136       603060..603395           1      NP_010364.1    
NC_001136       604004..606982           1      NP_010365.1    
NC_001136       610437..611921           1      NP_010367.1    
NC_001136       612069..613220           1      NP_010368.2    
NC_001136       622107..624716           1      NP_010374.1    
NC_001136       629871..629900,630169..630600  1      NP_010377.1    
NC_001136       631277..636115           1      NP_010378.1    
NC_001136       637134..639818           1      NP_010381.1    
NC_001136       653602..654423           1      NP_010384.1    
NC_001136       655008..655439           1      NP_010385.1    
NC_001136       658345..661098           1      NP_010388.1    
NC_001136       666999..667853           1      NP_010391.1    
NC_001136       671264..673360           1      NP_010393.1    
NC_001136       676097..677797           1      NP_010395.1    
NC_001136       682170..682487           1      NP_010400.1    
NC_001136       685877..687835           1      NP_010403.1    
NC_001136       688222..690528           1      NP_010404.1    
NC_001136       693580..694170           1      NP_010406.1    
NC_001136       694695..697889           1      NP_010407.1    
NC_001136       700310..701284           1      NP_010409.1    
NC_001136       703229..704239           1      NP_010411.1    
NC_001136       704479..709245           1      NP_010412.1    
NC_001136       709544..712990           1      NP_010413.1    
NC_001136       728254..730245           1      NP_010421.1    
NC_001136       730573..732831           1      NP_010422.1    
NC_001136       734133..734798           1      NP_010424.1    
NC_001136       746733..748352           1      NP_010429.1    
NC_001136       751626..753230           1      NP_010431.1    
NC_001136       755623..763869           1      NP_010434.1    
NC_001136       765701..766498           1      NP_010436.1    
NC_001136       769520..769933           1      NP_010440.1    
NC_001136       770352..771449           1      NP_010442.1    
NC_001136       771872..775777           1      NP_010443.1    
NC_001136       776158..778716           1      NP_010444.1    
NC_001136       779038..780201           1      NP_010445.1    
NC_001136       781418..781945           1      NP_010447.1    
NC_001136       784866..786200           1      NP_010449.1    
NC_001136       789444..790064           1      NP_010451.1    
NC_001136       790323..791843           1      NP_010452.1    
NC_001136       803190..804512           1      NP_010455.1    
NC_001136       806616..807743           1      NP_010456.1    
NC_001136       808319..810376           1      NP_010457.1    
NC_001136       812105..812845           1      NP_010459.1    
NC_001136       814447..816555           1      NP_010461.1    
NC_001136       816873..817520           1      NP_010462.1    
NC_001136       817945..818490           1      NP_010463.1    
NC_001136       819428..820819           1      NP_010465.2    
NC_001136       821290..825771           1      NP_010466.1    
NC_001136       827577..829052           1      NP_010468.1    
NC_001136       829146..829349           1      NP_878063.1    
NC_001136       829580..830272           1      NP_010469.1    
NC_001136       836416..838056           1      NP_010474.1    
NC_001136       838387..840387           1      NP_010475.1    
NC_001136       842332..843444           1      NP_010477.1    
NC_001136       848066..848218           1      NP_878064.1    
NC_001136       848594..850195           1      NP_010481.1    
NC_001136       851223..852392           1      NP_010483.1    
NC_001136       856312..856809           1      NP_010487.1    
NC_001136       858132..859139           1      NP_010490.1    
NC_001136       859341..861515           1      NP_010491.2    
NC_001136       862049..864703           1      NP_010492.1    
NC_001136       868219..870558           1      NP_010494.1    
NC_001136       871069..871296           1      NP_010496.1    
NC_001136       872107..873423           1      NP_058143.1    
NC_001136       872107..873399,873401..877420  1      NP_058142.1    
NC_001136       884722..886860           1      NP_010497.1    
NC_001136       887227..888906           1      NP_010498.1    
NC_001136       889746..892487           1      NP_010499.1    
NC_001136       892870..893922           1      NP_010500.1    
NC_001136       895029..899000           1      NP_010502.1    
NC_001136       907324..909432           1      NP_010507.1    
NC_001136       910048..911295           1      NP_010508.1    
NC_001136       912093..913496           1      NP_010509.1    
NC_001136       915524..915922           1      NP_010511.1    
NC_001136       916480..917148           1      NP_010512.1    
NC_001136       917565..921641           1      NP_010513.1    
NC_001136       924779..926140           1      NP_010515.1    
NC_001136       927446..929092           1      NP_010518.1    
NC_001136       931123..933204           1      NP_010520.1    
NC_001136       933498..935132           1      NP_010521.1    
NC_001136       936609..937487           1      NP_010523.1    
NC_001136       946801..948450           1      NP_010528.1    
NC_001136       950557..952395           1      NP_010530.1    
NC_001136       952794..953975           1      NP_010531.1    
NC_001136       954282..954941           1      NP_010532.1    
NC_001136       955127..955327           1      NP_878065.1    
NC_001136       956007..957392           1      NP_010533.1    
NC_001136       960608..963100           1      NP_010537.1    
NC_001136       963406..963855           1      NP_010538.1    
NC_001136       965107..966483           1      NP_010540.1    
NC_001136       981456..982772           1      NP_058147.1    
NC_001136       981456..982748,982750..986769  1      NP_058146.1    
NC_001136       993128..993946           1      NP_010548.1    
NC_001136       998858..999871           1      NP_010551.1    
NC_001136       1003998..1005137         1      NP_010554.1    
NC_001136       1005669..1008683         1      NP_010556.1    
NC_001136       1009004..1009828         1      NP_010558.1    
NC_001136       1010170..1011267         1      NP_010559.1    
NC_001136       1012246..1012953         1      NP_010561.1    
NC_001136       1019362..1020414         1      NP_010565.1    
NC_001136       1020741..1021658         1      NP_010566.1    
NC_001136       1032430..1035057         1      NP_010571.1    
NC_001136       1035989..1036867         1      NP_010573.1    
NC_001136       1037189..1038100         1      NP_010574.1    
NC_001136       1039722..1042955         1      NP_010577.1    
NC_001136       1055206..1055886         1      NP_010582.1    
NC_001136       1056545..1057594         1      NP_010583.1    
NC_001136       1059621..1061225         1      NP_010585.1    
NC_001136       1063346..1067419         1      NP_010587.1    
NC_001136       1067725..1068384         1      NP_010588.1    
NC_001136       1075859..1077847         1      NP_010593.1    
NC_001136       1085060..1086988         1      NP_010597.1    
NC_001136       1087576..1088937         1      NP_010598.1    
NC_001136       1093758..1095173         1      NP_010602.1    
NC_001136       1096059..1097381         1      NP_058151.1    
NC_001136       1096059..1097363,1097365..1101327  1      NP_058150.1    
NC_001136       1102179..1103423         1      NP_010603.1    
NC_001136       1103753..1103804,1103888..1104942  1      NP_010604.2    
NC_001136       1108697..1109842         1      NP_010607.1    
NC_001136       1110584..1111687         1      NP_010608.1    
NC_001136       1117119..1120226         1      NP_010612.2    
NC_001136       1127865..1129367         1      NP_010617.1    
NC_001136       1129581..1130816         1      NP_010618.1    
NC_001136       1130994..1133063         1      NP_010619.1    
NC_001136       1135925..1140469         1      NP_010621.1    
NC_001136       1141160..1144834         1      NP_010622.1    
NC_001136       1145084..1146028         1      NP_010623.1    
NC_001136       1146311..1147171         1      NP_010624.1    
NC_001136       1169170..1170135         1      NP_010634.1    
NC_001136       1178657..1181251         1      NP_010638.1    
NC_001136       1181792..1182745         1      NP_010639.1    
NC_001136       1183290..1184249         1      NP_010640.1    
NC_001136       1184738..1185880         1      NP_010641.1    
NC_001136       1186098..1188932         1      NP_010643.1    
NC_001136       1190050..1191723         1      NP_010645.1    
NC_001136       1199173..1200543         1      NP_010650.1    
NC_001136       1202118..1202387         1      NP_010651.1    
NC_001136       1206987..1208309         1      NP_058153.1    
NC_001136       1206987..1208291,1208293..1212255  1      NP_058152.1    
NC_001136       1212838..1212867,1212969..1213604  1      NP_010655.1    
NC_001136       1213894..1214832         1      NP_010656.1    
NC_001136       1219403..1220938         1      NP_010659.1    
NC_001136       1222749..1223321         1      NP_010661.1    
NC_001136       1226812..1228293         1      NP_010664.1    
NC_001136       1228601..1228906         1      NP_010665.1    
NC_001136       1230157..1233186         1      NP_010667.1    
NC_001136       1234208..1236115         1      NP_010668.1    
NC_001136       1236548..1236832,1237599..1237994  1      NP_010669.1    
NC_001136       1239482..1239814         1      NP_010670.1    
NC_001136       1243220..1245748         1      NP_010673.1    
NC_001136       1246074..1247972         1      NP_010674.1    
NC_001136       1250176..1251624         1      NP_010676.1    
NC_001136       1252527..1254491         1      NP_010677.1    
NC_001136       1258686..1259699         1      NP_010680.1    
NC_001136       1259891..1261261         1      NP_010681.1    
NC_001136       1261671..1262957         1      NP_010682.1    
NC_001136       1263314..1266148         1      NP_010683.1    
NC_001136       1267461..1269392         1      NP_010686.1    
NC_001136       1270058..1270723         1      NP_010687.1    
NC_001136       1271053..1272075         1      NP_010688.2    
NC_001136       1274592..1276202         1      NP_010691.1    
NC_001136       1277636..1278427         1      NP_010693.1    
NC_001136       1279200..1283789         1      NP_010694.1    
NC_001136       1289396..1292110         1      NP_010697.1    
NC_001136       1294683..1295390         1      NP_010700.1    
NC_001136       1298422..1301001         1      NP_010704.1    
NC_001136       1301606..1302103         1      NP_010706.1    
NC_001136       1303164..1305062         1      NP_010707.1    
NC_001136       1306257..1311665         1      NP_010708.1    
NC_001136       1312030..1314882         1      NP_010709.1    
NC_001136       1320054..1321931         1      NP_010713.1    
NC_001136       1322195..1323376         1      NP_010715.1    
NC_001136       1328773..1330017         1      NP_010720.1    
NC_001136       1331227..1332831         1      NP_010722.1    
NC_001136       1334811..1336943         1      NP_010724.1    
NC_001136       1337342..1337764         1      NP_010725.1    
NC_001136       1338264..1339376         1      NP_010726.1    
NC_001136       1339666..1340709         1      NP_010727.1    
NC_001136       1342483..1344231         1      NP_010728.1    
NC_001136       1350280..1352343         1      NP_010732.1    
NC_001136       1353715..1354623         1      NP_010734.1    
NC_001136       1356055..1357359         1      NP_010736.1    
NC_001136       1359913..1359959,1360395..1360788  1      NP_010738.1    
NC_001136       1362868..1364892         1      NP_010740.1    
NC_001136       1367475..1369376         1      NP_010744.1    
NC_001136       1369780..1379586         1      NP_010745.1    
NC_001136       1383801..1384766         1      NP_010748.1    
NC_001136       1385166..1385276         1      NP_010749.1    
NC_001136       1386063..1386506         1      NP_010750.1    
NC_001136       1386806..1388365         1      NP_010751.2    
NC_001136       1388862..1393169         1      NP_010752.1    
NC_001136       1395111..1397807         1      NP_010754.1    
NC_001136       1399005..1399532         1      NP_010757.1    
NC_001136       1401760..1401790,1402175..1402554  1      NP_010759.1    
NC_001136       1403312..1404163         1      NP_010760.1    
NC_001136       1412363..1414264         1      NP_010765.1    
NC_001136       1414565..1415161         1      NP_010766.1    
NC_001136       1417389..1418360         1      NP_010768.1    
NC_001136       1421147..1422475         1      NP_010771.1    
NC_001136       1422753..1424678         1      NP_010772.1    
NC_001136       1431002..1431886         1      NP_010777.1    
NC_001136       1434914..1435864         1      NP_010780.1    
NC_001136       1436207..1436578         1      NP_010781.1    
NC_001136       1436920..1438005         1      NP_010782.2    
NC_001136       1447820..1450063         1      NP_010787.1    
NC_001136       1451343..1452908         1      NP_010789.1    
NC_001136       1469390..1469695         1      NP_010798.1    
NC_001136       1470007..1470408         1      NP_010799.1    
NC_001136       1471007..1471438         1      NP_010801.1    
NC_001136       1473419..1474762         1      NP_010803.1    
NC_001136       1477229..1478347         1      NP_010805.1    
NC_001136       1478598..1480151         1      NP_010806.1    
NC_001136       1480415..1480822         1      NP_010807.1    
NC_001136       1489393..1489482         1      NP_878066.1    
NC_001136       1490586..1490825         1      NP_010814.1    
NC_001136       1491084..1492403         1      NP_010816.1    
NC_001136       1494576..1495847         1      NP_010817.1    
NC_001136       1498222..1499325         1      NP_010820.1    
NC_001136       1507994..1509703         1      NP_010825.1    
NC_001136       1510890..1511618         1      NP_010827.1    
NC_001136       1512082..1513593         1      NP_010828.1    
NC_001136       1523232..1523594         1      NP_010831.1    
NC_001136       1526304..1531694         1      NP_010834.1    
NC_001137       264..4097               -1      NP_010835.1    
NC_001137       4185..4322,4602..5114   -1      NP_010836.1    
NC_001137       4464..5114              -1      NP_010837.1    
NC_001137       5345..5713              -1      NP_010839.1    
NC_001137       7230..7553              -1      NP_010841.1    
NC_001137       21537..23231            -1      NP_010845.1    
NC_001137       29797..31239            -1      NP_010850.1    
NC_001137       31694..33466            -1      NP_010851.1    
NC_001137       36535..39537            -1      NP_010853.2    
NC_001137       40046..41953            -1      NP_010854.1    
NC_001137       42400..42624            -1      NP_058154.1    
NC_001137       45020..45721            -1      NP_010857.1    
NC_001137       48471..51539            -1      NP_010859.1    
NC_001137       52721..53218            -1      NP_010860.1    
NC_001137       53901..56102            -1      NP_010861.1    
NC_001137       59670..60851            -1      NP_010864.1    
NC_001137       64709..65167            -1      NP_010866.1    
NC_001137       65385..66797            -1      NP_010867.1    
NC_001137       67629..68792            -1      NP_010868.1    
NC_001137       79636..79977            -1      NP_010875.1    
NC_001137       81407..82603            -1      NP_010877.1    
NC_001137       83050..84552            -1      NP_010878.1    
NC_001137       85045..85545            -1      NP_010879.1    
NC_001137       96858..97796            -1      NP_010885.1    
NC_001137       102581..106147          -1      NP_010889.1    
NC_001137       108504..110552          -1      NP_010891.1    
NC_001137       118617..120299          -1      NP_010895.1    
NC_001137       120498..121301          -1      NP_010896.1    
NC_001137       122798..122929          -1      NP_010898.1    
NC_001137       124737..126218          -1      NP_010900.1    
NC_001137       138918..139763          -1      NP_010907.1    
NC_001137       145906..146754          -1      NP_010911.1    
NC_001137       148721..150013          -1      NP_010914.1    
NC_001137       150300..150977          -1      NP_010915.1    
NC_001137       157735..158993,159087..159117 -1      NP_010918.1    
NC_001137       166236..166770,166874..166884 -1      NP_010923.1    
NC_001137       167807..171817          -1      NP_010924.1    
NC_001137       172633..173337          -1      NP_010926.1    
NC_001137       183730..184168,184677..184699 -1      NP_076437.1    
NC_001137       189502..191787          -1      NP_010933.1    
NC_001137       191958..192623          -1      NP_010934.1    
NC_001137       194272..194538          -1      NP_010936.1    
NC_001137       207643..208473          -1      NP_010943.1    
NC_001137       208978..210231          -1      NP_010944.1    
NC_001137       210691..211875          -1      NP_010945.1    
NC_001137       212586..213176          -1      NP_010946.1    
NC_001137       214075..214746          -1      NP_010948.1    
NC_001137       218056..221286          -1      NP_010950.1    
NC_001137       223366..225198          -1      NP_010953.1    
NC_001137       226857..228251          -1      NP_010955.1    
NC_001137       228455..229204          -1      NP_010956.1    
NC_001137       229262..229480          -1      NP_010957.1    
NC_001137       235769..237118          -1      NP_010961.1    
NC_001137       237569..238015          -1      NP_010962.1    
NC_001137       238459..239622,239711..239773 -1      NP_010963.1    
NC_001137       240031..241500          -1      NP_010964.1    
NC_001137       243809..246502          -1      NP_010966.1    
NC_001137       246981..248156          -1      NP_010967.1    
NC_001137       253970..254578          -1      NP_010970.1    
NC_001137       256374..257957          -1      NP_010972.1    
NC_001137       258736..259638          -1      NP_010973.1    
NC_001137       260932..261045          -1      NP_061492.1    
NC_001137       262051..263697          -1      NP_010974.1    
NC_001137       264891..265784          -1      NP_010975.1    
NC_001137       266511..268112          -1      NP_010976.1    
NC_001137       269421..269749,270147..270183 -1      NP_010977.2    
NC_001137       270735..271124          -1      NP_010978.1    
NC_001137       278296..279624          -1      NP_010983.1    
NC_001137       279928..280680          -1      NP_010984.1    
NC_001137       282703..284220          -1      NP_010986.1    
NC_001137       285239..286912          -1      NP_010987.1    
NC_001137       301945..302325          -1      NP_010994.1    
NC_001137       308409..311195          -1      NP_010998.1    
NC_001137       312586..313494          -1      NP_010999.1    
NC_001137       314530..316596          -1      NP_011000.1    
NC_001137       316803..318338          -1      NP_011001.1    
NC_001137       324268..325932          -1      NP_011005.1    
NC_001137       326170..327027          -1      NP_011006.2    
NC_001137       327615..328136          -1      NP_011008.1    
NC_001137       332578..332826          -1      NP_011011.1    
NC_001137       333172..335184          -1      NP_011012.1    
NC_001137       335942..337336          -1      NP_011013.1    
NC_001137       339860..342163          -1      NP_011015.1    
NC_001137       343316..347608          -1      NP_011018.1    
NC_001137       347908..348197,348273..348396 -1      NP_011019.1    
NC_001137       348725..349342          -1      NP_011020.1    
NC_001137       358101..359057          -1      NP_011025.1    
NC_001137       360498..361790          -1      NP_011027.1    
NC_001137       367834..372009          -1      NP_011031.1    
NC_001137       373444..374541          -1      NP_011033.1    
NC_001137       375211..377610          -1      NP_011034.1    
NC_001137       378758..382099          -1      NP_011035.1    
NC_001137       382591..385872          -1      NP_011036.1    
NC_001137       387928..390048          -1      NP_011038.1    
NC_001137       390586..393708          -1      NP_011039.1    
NC_001137       394288..394863          -1      NP_011040.1    
NC_001137       395344..396168          -1      NP_011041.1    
NC_001137       397948..399051          -1      NP_011043.1    
NC_001137       399492..400838          -1      NP_011044.1    
NC_001137       402867..404348          -1      NP_011048.1    
NC_001137       407338..409059          -1      NP_011050.1    
NC_001137       413390..414175          -1      NP_011052.1    
NC_001137       421111..422442          -1      NP_011056.1    
NC_001137       425184..430445          -1      NP_011058.1    
NC_001137       437263..437799          -1      NP_011060.1    
NC_001137       441369..441815          -1      NP_011063.1    
NC_001137       443752..447717,447719..449020 -1      NP_011064.1    
NC_001137       447698..449020          -1      NP_058155.1    
NC_001137       450558..451238          -1      NP_011066.1    
NC_001137       455141..456031          -1      NP_011069.1    
NC_001137       457801..460218          -1      NP_011071.1    
NC_001137       460521..461735          -1      NP_011072.1    
NC_001137       462963..464837          -1      NP_011074.1    
NC_001137       466203..467465          -1      NP_011076.1    
NC_001137       469681..472419          -1      NP_011078.1    
NC_001137       472652..473983          -1      NP_011079.1    
NC_001137       474036..474800          -1      NP_011080.1    
NC_001137       476340..482843          -1      NP_011082.1    
NC_001137       483320..484336          -1      NP_011083.1    
NC_001137       488852..490573          -1      NP_011085.1    
NC_001137       491525..491953          -1      NP_011086.1    
NC_001137       492851..496816,496818..498119 -1      NP_011087.1    
NC_001137       496797..498119          -1      NP_058156.1    
NC_001137       499342..500343          -1      NP_011088.1    
NC_001137       500625..502889          -1      NP_011089.1    
NC_001137       503079..503777          -1      NP_011090.1    
NC_001137       521024..522664          -1      NP_011095.1    
NC_001137       529525..536016          -1      NP_011099.1    
NC_001137       538429..539163          -1      NP_011101.1    
NC_001137       539459..540358          -1      NP_011102.1    
NC_001137       549719..550522          -1      NP_011107.1    
NC_001137       550860..551117          -1      NP_796378.1    
NC_001137       553329..553964          -1      NP_011110.1    
NC_001137       556291..558675          -1      NP_011111.1    
NC_001137       561700..562620          -1      NP_011113.1    
NC_001137       569603..569902          -1      NP_878070.1    
NC_001137       13720..14415             1      NP_010842.1    
NC_001137       16355..17845             1      NP_010843.1    
NC_001137       19589..21097             1      NP_010844.1    
NC_001137       26667..27206             1      NP_010848.1    
NC_001137       27657..29543             1      NP_010849.1    
NC_001137       34407..36254             1      NP_010852.2    
NC_001137       43252..44925             1      NP_010856.1    
NC_001137       47168..48373             1      NP_010858.1    
NC_001137       56571..58100             1      NP_010862.1    
NC_001137       58378..59148             1      NP_010863.1    
NC_001137       63728..64090             1      NP_010865.1    
NC_001137       69757..70257             1      NP_010870.1    
NC_001137       70478..73348             1      NP_010871.1    
NC_001137       73771..75327             1      NP_010872.1    
NC_001137       75944..77431             1      NP_010873.1    
NC_001137       78053..79456             1      NP_010874.1    
NC_001137       80420..81145             1      NP_010876.1    
NC_001137       85676..86149             1      NP_010880.1    
NC_001137       86937..89852             1      NP_010882.1    
NC_001137       90258..93905             1      NP_010883.1    
NC_001137       94644..96578             1      NP_010884.1    
NC_001137       100769..101251           1      NP_010887.1    
NC_001137       101943..102323           1      NP_010888.1    
NC_001137       107260..107907           1      NP_010890.1    
NC_001137       111421..115800           1      NP_010892.1    
NC_001137       116167..116970           1      NP_010893.1    
NC_001137       117211..117474           1      NP_010894.1    
NC_001137       121471..122310           1      NP_010897.1    
NC_001137       123657..124670           1      NP_010899.1    
NC_001137       126629..128284           1      NP_010901.1    
NC_001137       128825..130561           1      NP_010903.1    
NC_001137       131772..131776,131900..132551  1      NP_010904.2    
NC_001137       133120..135234           1      NP_010905.1    
NC_001137       141891..143891           1      NP_010909.1    
NC_001137       144326..145333           1      NP_010910.1    
NC_001137       146950..147978           1      NP_010912.1    
NC_001137       148227..148598           1      NP_010913.1    
NC_001137       153519..155807           1      NP_010916.1    
NC_001137       156802..157497           1      NP_010917.1    
NC_001137       159579..160274           1      NP_010919.1    
NC_001137       160549..162441           1      NP_010920.1    
NC_001137       162722..164284           1      NP_010921.1    
NC_001137       164526..166082           1      NP_010922.1    
NC_001137       172114..172491           1      NP_010925.1    
NC_001137       175247..176011           1      NP_010927.1    
NC_001137       177834..178430           1      NP_010928.1    
NC_001137       178840..182277           1      NP_010929.1    
NC_001137       182599..184218           1      NP_010930.1    
NC_001137       184540..186774           1      NP_010931.1    
NC_001137       188276..189310           1      NP_010932.1    
NC_001137       192796..194229           1      NP_010935.1    
NC_001137       195167..196516           1      NP_010937.1    
NC_001137       196947..198518           1      NP_010938.1    
NC_001137       198811..200874           1      NP_010939.1    
NC_001137       201075..201935           1      NP_010940.1    
NC_001137       202191..204962           1      NP_010941.1    
NC_001137       205250..206833           1      NP_010942.1    
NC_001137       213415..213897           1      NP_010947.1    
NC_001137       215062..217692           1      NP_010949.2    
NC_001137       221845..222402           1      NP_010951.1    
NC_001137       222638..223075           1      NP_010952.1    
NC_001137       225888..226853           1      NP_010954.1    
NC_001137       229794..231986           1      NP_010958.1    
NC_001137       232460..234739           1      NP_010959.1    
NC_001137       234936..235490           1      NP_010960.1    
NC_001137       243179..243610           1      NP_010965.1    
NC_001137       250717..251001           1      NP_010968.1    
NC_001137       251727..253661           1      NP_010969.1    
NC_001137       254655..256133           1      NP_010971.1    
NC_001137       271766..272089           1      NP_010979.1    
NC_001137       272622..273884           1      NP_010980.1    
NC_001137       274565..276151           1      NP_010981.1    
NC_001137       276570..278162           1      NP_010982.1    
NC_001137       281708..282364           1      NP_010985.1    
NC_001137       290240..290797           1      NP_010988.1    
NC_001137       292064..292549           1      NP_010990.1    
NC_001137       293048..294811           1      NP_010991.1    
NC_001137       295408..297999           1      NP_010992.1    
NC_001137       298948..301614           1      NP_010993.1    
NC_001137       302804..303193           1      NP_010995.1    
NC_001137       304027..305589           1      NP_010996.1    
NC_001137       306319..306321,306788..307192  1      NP_010997.1    
NC_001137       307649..307742,307845..307952,308064..308119  1      NP_219496.2    
NC_001137       318642..318806           1      NP_878068.1    
NC_001137       318916..319548           1      NP_011002.1    
NC_001137       319959..321842           1      NP_011003.1    
NC_001137       322682..324091           1      NP_011004.1    
NC_001137       328473..330203           1      NP_011009.1    
NC_001137       330572..332302           1      NP_011010.1    
NC_001137       337945..339468           1      NP_011014.1    
NC_001137       342851..343228           1      NP_011017.1    
NC_001137       349976..351178           1      NP_011021.1    
NC_001137       351694..353232           1      NP_011022.1    
NC_001137       355462..357726           1      NP_011024.1    
NC_001137       359558..360310           1      NP_011026.1    
NC_001137       363096..363698           1      NP_011028.1    
NC_001137       364585..366513           1      NP_011029.1    
NC_001137       366798..367424           1      NP_011030.1    
NC_001137       372322..373230           1      NP_011032.1    
NC_001137       387228..387791           1      NP_011037.1    
NC_001137       396765..396806,397278..397649  1      NP_011042.1    
NC_001137       401131..401865           1      NP_011046.1    
NC_001137       404809..406383           1      NP_011049.2    
NC_001137       410185..412614           1      NP_011051.1    
NC_001137       414477..415550           1      NP_011053.1    
NC_001137       415855..416466           1      NP_011054.1    
NC_001137       417277..420705           1      NP_011055.1    
NC_001137       423948..424307           1      NP_011057.1    
NC_001137       432491..432667,433193..433954  1      NP_011059.1    
NC_001137       439612..440967           1      NP_011062.1    
NC_001137       449470..449574           1      NP_011065.1    
NC_001137       451560..453230           1      NP_011067.1    
NC_001137       453454..454914           1      NP_011068.1    
NC_001137       456314..457600           1      NP_011070.1    
NC_001137       462580..462861           1      NP_011073.1    
NC_001137       465298..466020           1      NP_011075.1    
NC_001137       468365..468811           1      NP_011077.1    
NC_001137       475015..476223           1      NP_011081.1    
NC_001137       484783..487188           1      NP_011084.1    
NC_001137       505387..509793           1      NP_011091.1    
NC_001137       510368..512101           1      NP_011092.1    
NC_001137       512739..517454           1      NP_011093.1    
NC_001137       518211..520766           1      NP_011094.1    
NC_001137       523364..525754           1      NP_011096.1    
NC_001137       525969..526646           1      NP_011097.1    
NC_001137       527077..529413           1      NP_011098.1    
NC_001137       536295..538274           1      NP_011100.1    
NC_001137       540645..540809           1      NP_878069.1    
NC_001137       541685..545050           1      NP_011103.1    
NC_001137       545606..546409           1      NP_011104.1    
NC_001137       546812..548074           1      NP_011105.2    
NC_001137       548416..548547,548640..549512  1      NP_011106.1    
NC_001137       552520..553254           1      NP_011109.1    
NC_001137       559449..560360           1      NP_011112.1    
NC_001137       566225..566650           1      NP_011114.1    
NC_001137       571150..571518           1      NP_011116.1    
NC_001137       571475..576520           1      NP_011117.1    
NC_001138       1437..2615              -1      NP_116589.1    
NC_001138       3030..3338              -1      NP_116590.1    
NC_001138       3322..3846              -1      NP_116591.1    
NC_001138       10301..10969            -1      NP_116595.1    
NC_001138       14305..14763            -1      NP_116598.1    
NC_001138       14793..15431            -1      NP_116599.1    
NC_001138       20847..22787            -1      NP_116601.1    
NC_001138       30058..30540            -1      NP_116576.1    
NC_001138       33272..35848            -1      NP_116604.1    
NC_001138       38843..40180            -1      NP_116606.1    
NC_001138       43628..44392            -1      NP_116609.1    
NC_001138       44655..45560            -1      NP_116610.1    
NC_001138       45720..47744            -1      NP_116611.1    
NC_001138       53260..54377,54686..54695 -1      NP_116614.1    
NC_001138       55365..55985            -1      NP_116615.1    
NC_001138       63015..63858,63973..63992 -1      NP_116618.1    
NC_001138       64242..64598,64920..64931 -1      NP_116619.1    
NC_001138       69113..74425            -1      NP_116620.1    
NC_001138       78053..79159            -1      NP_116624.1    
NC_001138       79342..80211            -1      NP_116625.1    
NC_001138       80417..81910            -1      NP_444296.1    
NC_001138       84143..87232            -1      NP_116628.1    
NC_001138       87845..90343            -1      NP_116629.1    
NC_001138       93497..95008            -1      NP_116631.1    
NC_001138       99225..99593            -1      NP_116633.1    
NC_001138       101622..103121          -1      NP_116635.1    
NC_001138       103977..104456          -1      NP_116637.1    
NC_001138       104695..106230          -1      NP_116638.1    
NC_001138       107846..109924          -1      NP_116641.1    
NC_001138       115102..115737          -1      NP_570898.1    
NC_001138       134516..137152          -1      NP_116652.1    
NC_001138       145109..146929          -1      NP_116654.1    
NC_001138       152652..153119          -1      NP_116658.1    
NC_001138       154522..155868          -1      NP_116660.1    
NC_001138       166739..167251          -1      NP_116666.1    
NC_001138       172529..173869          -1      NP_116669.1    
NC_001138       174257..176383          -1      NP_116670.1    
NC_001138       177034..180735          -1      NP_116671.1    
NC_001138       182262..182849          -1      NP_116672.1    
NC_001138       183119..184210          -1      NP_116673.1    
NC_001138       201948..203256,203375..203421 -1      NP_219497.1    
NC_001138       203731..204738          -1      NP_116681.1    
NC_001138       205736..206245          -1      NP_116682.1    
NC_001138       208401..210056          -1      NP_116684.1    
NC_001138       216582..220094          -1      NP_116687.1    
NC_001138       220495..221255,221403..221406 -1      NP_116688.1    
NC_001138       222078..222947          -1      NP_116689.1    
NC_001138       223246..223425          -1      NP_116690.1    
NC_001138       223698..223961          -1      NP_878072.1    
NC_001138       224314..224757          -1      NP_116691.1    
NC_001138       225008..225946          -1      NP_116692.1    
NC_001138       226109..226453          -1      NP_116693.1    
NC_001138       227500..229173          -1      NP_116695.1    
NC_001138       231999..233531          -1      NP_116697.1    
NC_001138       237355..238242          -1      NP_116699.1    
NC_001138       239101..239814          -1      NP_116701.1    
NC_001138       239979..241424          -1      NP_116702.1    
NC_001138       243061..244146          -1      NP_116704.1    
NC_001138       244266..245153          -1      NP_602317.1    
NC_001138       249053..249853          -1      NP_116708.1    
NC_001138       250150..251790          -1      NP_116709.1    
NC_001138       253579..255036          -1      NP_116711.1    
NC_001138       53..535                  1      NP_116587.1    
NC_001138       836..1363                1      NP_116588.1    
NC_001138       6426..7565               1      NP_116593.1    
NC_001138       9545..10222              1      NP_116594.1    
NC_001138       11363..12259             1      NP_116596.1    
NC_001138       12929..13951             1      NP_116597.1    
NC_001138       17004..18680             1      NP_116600.1    
NC_001138       23423..25198             1      NP_116602.1    
NC_001138       28232..29629             1      NP_116603.1    
NC_001138       36803..38674             1      NP_116605.1    
NC_001138       40421..42565             1      NP_428268.1    
NC_001138       42815..43438             1      NP_116608.1    
NC_001138       48734..48925             1      NP_878071.1    
NC_001138       49139..51007             1      NP_116612.1    
NC_001138       51350..52972             1      NP_116613.1    
NC_001138       56335..57708             1      NP_116616.1    
NC_001138       58781..62836             1      NP_116617.1    
NC_001138       65475..68696             1      NP_116583.1    
NC_001138       75177..75837,76090..76145  1      NP_116622.1    
NC_001138       76829..77986             1      NP_116623.1    
NC_001138       82578..83873             1      NP_116627.1    
NC_001138       90984..93374             1      NP_683715.1    
NC_001138       95964..97496             1      NP_116632.1    
NC_001138       103693..103926           1      NP_116636.1    
NC_001138       107250..107579           1      NP_116640.1    
NC_001138       110641..111087           1      NP_116643.1    
NC_001138       112339..113979           1      NP_116644.1    
NC_001138       114984..115268           1      NP_116645.1    
NC_001138       116139..118478           1      NP_116585.1    
NC_001138       119424..123101           1      NP_116647.1    
NC_001138       123474..129905           1      NP_116648.2    
NC_001138       130329..130976           1      NP_116650.1    
NC_001138       131805..134291           1      NP_116651.1    
NC_001138       138199..139515           1      NP_058157.1    
NC_001138       138199..139491,139493..143512  1      NP_116653.1    
NC_001138       147126..148454           1      NP_116655.1    
NC_001138       149105..149719           1      NP_116656.1    
NC_001138       150011..152530           1      NP_116657.1    
NC_001138       153388..154308           1      NP_116659.1    
NC_001138       156139..157746           1      NP_116661.1    
NC_001138       159293..160354           1      NP_116662.1    
NC_001138       160529..161194           1      NP_116663.1    
NC_001138       162482..164740           1      NP_116664.1    
NC_001138       165060..166559           1      NP_116665.1    
NC_001138       167881..168489           1      NP_116667.1    
NC_001138       169216..169302           1      NP_076889.1    
NC_001138       169914..172277           1      NP_116668.1    
NC_001138       184490..191326           1      NP_116674.1    
NC_001138       194800..196302           1      NP_444297.1    
NC_001138       196821..199022           1      NP_116677.1    
NC_001138       199862..201697           1      NP_116678.1    
NC_001138       207440..208285           1      NP_116683.1    
NC_001138       210925..212961           1      NP_116685.1    
NC_001138       213300..216407           1      NP_116686.1    
NC_001138       226950..227324           1      NP_116694.1    
NC_001138       229367..231928           1      NP_116696.2    
NC_001138       234229..237237           1      NP_116698.2    
NC_001138       238445..239047           1      NP_116700.1    
NC_001138       242129..242986           1      NP_116703.2    
NC_001138       246133..248121           1      NP_683716.1    
NC_001138       248510..248881           1      NP_116707.1    
NC_001138       252492..253316           1      NP_116710.1    
NC_001138       264191..265213           1      NP_116714.1    
NC_001138       269048..269503           1      NP_116715.1    
NC_001139       6290..6652              -1      NP_011253.1    
NC_001139       12481..14157            -1      NP_011257.1    
NC_001139       25718..27484            -1      NP_011262.1    
NC_001139       27921..31426,31579..31636 -1      NP_011263.2    
NC_001139       37617..38780            -1      NP_011268.1    
NC_001139       44652..45197            -1      NP_011272.1    
NC_001139       52731..53528            -1      NP_011277.1    
NC_001139       53787..55796            -1      NP_011278.2    
NC_001139       63048..63620            -1      NP_011283.1    
NC_001139       63772..64215            -1      NP_011284.1    
NC_001139       64503..66959            -1      NP_011285.1    
NC_001139       72748..72987,73137..73157 -1      NP_011288.1    
NC_001139       78014..78856            -1      NP_011291.1    
NC_001139       79111..80364            -1      NP_011292.1    
NC_001139       80658..81185            -1      NP_011293.1    
NC_001139       81425..82291            -1      NP_011294.1    
NC_001139       82877..84256            -1      NP_011296.1    
NC_001139       90058..91251            -1      NP_011302.1    
NC_001139       102547..107508          -1      NP_011309.1    
NC_001139       112479..114668          -1      NP_011312.1    
NC_001139       117858..120911          -1      NP_011314.2    
NC_001139       122699..123310          -1      NP_011315.1    
NC_001139       140374..141732          -1      NP_011321.1    
NC_001139       145815..147395          -1      NP_011325.1    
NC_001139       148235..148594          -1      NP_011326.1    
NC_001139       148830..148970          -1      NP_878073.1    
NC_001139       149710..150177          -1      NP_011328.1    
NC_001139       151043..152782          -1      NP_011329.1    
NC_001139       153173..154312          -1      NP_011330.1    
NC_001139       154621..156018          -1      NP_011331.1    
NC_001139       156549..157205,157289..157291 -1      NP_011332.2    
NC_001139       163415..165097          -1      NP_011336.1    
NC_001139       171421..173085          -1      NP_011339.1    
NC_001139       173291..174328          -1      NP_011340.1    
NC_001139       175533..180119          -1      NP_011342.1    
NC_001139       184159..185400          -1      NP_011345.1    
NC_001139       187622..190474          -1      NP_011348.1    
NC_001139       191984..193306          -1      NP_011351.1    
NC_001139       193713..196409          -1      NP_011352.1    
NC_001139       199216..200148          -1      NP_011354.1    
NC_001139       215283..216101          -1      NP_011361.1    
NC_001139       221109..225578          -1      NP_011365.1    
NC_001139       227759..228334          -1      NP_011368.1    
NC_001139       228756..229691          -1      NP_011369.1    
NC_001139       232455..234512          -1      NP_011371.1    
NC_001139       234722..235963          -1      NP_011372.1    
NC_001139       236274..238124          -1      NP_011373.1    
NC_001139       241358..245017          -1      NP_011375.1    
NC_001139       248499..249536          -1      NP_011377.1    
NC_001139       252902..253864          -1      NP_011379.1    
NC_001139       261653..265864          -1      NP_011384.1    
NC_001139       267728..269194          -1      NP_011386.1    
NC_001139       269299..270150          -1      NP_011387.2    
NC_001139       270398..270781          -1      NP_011388.1    
NC_001139       274786..276720          -1      NP_011391.1    
NC_001139       278952..280529          -1      NP_011393.1    
NC_001139       280783..281163          -1      NP_011394.1    
NC_001139       281640..283943          -1      NP_011395.1    
NC_001139       298181..299731          -1      NP_011403.1    
NC_001139       301540..303414          -1      NP_011405.1    
NC_001139       303652..304074          -1      NP_011407.1    
NC_001139       304336..306276          -1      NP_011408.1    
NC_001139       308716..310176          -1      NP_011411.1    
NC_001139       328877..330610          -1      NP_011420.1    
NC_001139       331121..334468          -1      NP_011421.1    
NC_001139       342059..343045          -1      NP_011424.1    
NC_001139       344794..345156          -1      NP_011426.1    
NC_001139       346409..346811,346897..346907 -1      NP_011428.1    
NC_001139       350619..352301          -1      NP_011431.1    
NC_001139       360291..361862          -1      NP_011437.1    
NC_001139       362228..363919          -1      NP_011438.1    
NC_001139       364338..364967,365436..365529,365989..365999 -1      NP_011439.1    
NC_001139       366928..368091          -1      NP_011440.1    
NC_001139       374462..374830          -1      NP_011445.1    
NC_001139       379763..381274          -1      NP_011450.1    
NC_001139       381526..383211          -1      NP_011451.1    
NC_001139       388971..389714          -1      NP_011454.1    
NC_001139       394972..395835          -1      NP_011458.1    
NC_001139       396041..397624          -1      NP_011459.1    
NC_001139       400874..401290          -1      NP_011461.1    
NC_001139       406863..409607          -1      NP_011466.1    
NC_001139       410072..411289          -1      NP_011467.1    
NC_001139       416150..417040          -1      NP_011471.1    
NC_001139       418709..418891          -1      NP_878074.1    
NC_001139       419533..420561          -1      NP_011475.1    
NC_001139       425368..426810          -1      NP_011477.1    
NC_001139       427303..427953          -1      NP_011478.1    
NC_001139       431553..433067          -1      NP_011480.1    
NC_001139       436575..436838          -1      NP_011483.1    
NC_001139       437472..437939          -1      NP_011484.1    
NC_001139       441286..442914          -1      NP_011487.1    
NC_001139       443647..446148          -1      NP_011488.1    
NC_001139       446417..448540          -1      NP_011489.1    
NC_001139       448769..449962          -1      NP_011490.2    
NC_001139       450202..452109          -1      NP_011492.1    
NC_001139       457168..457875          -1      NP_011495.1    
NC_001139       459115..459669          -1      NP_011497.1    
NC_001139       465048..465440          -1      NP_011500.1    
NC_001139       469097..472303          -1      NP_011502.1    
NC_001139       474494..475252          -1      NP_011504.1    
NC_001139       476318..478657          -1      NP_011506.1    
NC_001139       479915..482671          -1      NP_011507.1    
NC_001139       482946..483032          -1      NP_878075.1    
NC_001139       489712..490551          -1      NP_011510.1    
NC_001139       490707..491960          -1      NP_011511.1    
NC_001139       492478..494178          -1      NP_011512.1    
NC_001139       495457..496506          -1      NP_011514.1    
NC_001139       497137..497369,497463..497941,498004..498038 -1      NP_011515.2    
NC_001139       498480..499910          -1      NP_011516.1    
NC_001139       504661..505863          -1      NP_011519.1    
NC_001139       508114..508368          -1      NP_011522.1    
NC_001139       509051..511006          -1      NP_011523.1    
NC_001139       521094..522080          -1      NP_011529.1    
NC_001139       526977..527333          -1      NP_011534.1    
NC_001139       531887..532600          -1      NP_011538.1    
NC_001139       534136..534462          -1      NP_011541.1    
NC_001139       545685..546161          -1      NP_011544.1    
NC_001139       554252..554971          -1      NP_011547.1    
NC_001139       557076..557426          -1      NP_011549.1    
NC_001139       558153..558872          -1      NP_011550.1    
NC_001139       559735..559998          -1      NP_011551.1    
NC_001139       562203..566165,566167..567471 -1      NP_058160.1    
NC_001139       566149..567471          -1      NP_058161.1    
NC_001139       580439..581440          -1      NP_011557.1    
NC_001139       582994..583896          -1      NP_011558.1    
NC_001139       583938..584300          -1      NP_011559.1    
NC_001139       586396..589473          -1      NP_011561.1    
NC_001139       594990..595841          -1      NP_011567.1    
NC_001139       604777..605505          -1      NP_011571.2    
NC_001139       611893..615969          -1      NP_011575.1    
NC_001139       616332..617282          -1      NP_011576.1    
NC_001139       617520..617828          -1      NP_011577.1    
NC_001139       618081..619862          -1      NP_011579.1    
NC_001139       620925..621803          -1      NP_011580.1    
NC_001139       622406..624790          -1      NP_011581.1    
NC_001139       625328..627088          -1      NP_011582.1    
NC_001139       631485..634067          -1      NP_011585.1    
NC_001139       636151..636879          -1      NP_011589.1    
NC_001139       637108..637581          -1      NP_011590.1    
NC_001139       637748..639517          -1      NP_011591.1    
NC_001139       639776..640375          -1      NP_011592.1    
NC_001139       643152..643784          -1      NP_011595.1    
NC_001139       644864..646819          -1      NP_011597.1    
NC_001139       647127..648146          -1      NP_011598.1    
NC_001139       648387..648911          -1      NP_011599.1    
NC_001139       649602..650621          -1      NP_011600.1    
NC_001139       651294..652985          -1      NP_011601.1    
NC_001139       675675..676346          -1      NP_011609.2    
NC_001139       682570..687462          -1      NP_011612.1    
NC_001139       694588..695139          -1      NP_011616.1    
NC_001139       697449..698372          -1      NP_011618.1    
NC_001139       698993..699790          -1      NP_011620.1    
NC_001139       705363..706505          -1      NP_011623.1    
NC_001139       725053..726483          -1      NP_011632.1    
NC_001139       728051..729676          -1      NP_011634.1    
NC_001139       730038..730826          -1      NP_011635.2    
NC_001139       731454..732932          -1      NP_011636.1    
NC_001139       736667..738208          -1      NP_011639.1    
NC_001139       747955..750096          -1      NP_011644.1    
NC_001139       751399..753849          -1      NP_011646.1    
NC_001139       755594..756457          -1      NP_011648.1    
NC_001139       763767..765611          -1      NP_011654.1    
NC_001139       784228..784863          -1      NP_011662.1    
NC_001139       785281..785442          -1      NP_878079.1    
NC_001139       786059..786925          -1      NP_011663.1    
NC_001139       787317..787784          -1      NP_011664.1    
NC_001139       790464..793058          -1      NP_011666.1    
NC_001139       794679..795497          -1      NP_011668.1    
NC_001139       796803..797873          -1      NP_011670.1    
NC_001139       805274..806026          -1      NP_011674.1    
NC_001139       806417..807661          -1      NP_011675.1    
NC_001139       808634..809425          -1      NP_011677.1    
NC_001139       817752..821714,821716..823020 -1      NP_058165.1    
NC_001139       821698..823020          -1      NP_058166.1    
NC_001139       833357..834487          -1      NP_011684.1    
NC_001139       834694..835908          -1      NP_011685.1    
NC_001139       836392..836670          -1      NP_878080.1    
NC_001139       840829..842556          -1      NP_011687.1    
NC_001139       842850..843596          -1      NP_011688.1    
NC_001139       845898..846410          -1      NP_011690.1    
NC_001139       846938..848428          -1      NP_011691.1    
NC_001139       848834..850441          -1      NP_011693.1    
NC_001139       851052..853220          -1      NP_011694.1    
NC_001139       853680..854900          -1      NP_011695.1    
NC_001139       855269..856306          -1      NP_011696.1    
NC_001139       859068..859265,859479..859481 -1      NP_011699.1    
NC_001139       859906..865758          -1      NP_011700.1    
NC_001139       866341..867525          -1      NP_011701.1    
NC_001139       870237..871421          -1      NP_011703.1    
NC_001139       872049..875114          -1      NP_011704.1    
NC_001139       876674..878197          -1      NP_011705.1    
NC_001139       882817..883815          -1      NP_011708.1    
NC_001139       884514..885746          -1      NP_011709.1    
NC_001139       886078..887880          -1      NP_011710.1    
NC_001139       889738..892191          -1      NP_011712.1    
NC_001139       892502..894145          -1      NP_011713.1    
NC_001139       899909..902275          -1      NP_011716.1    
NC_001139       902525..903202          -1      NP_011717.2    
NC_001139       903479..904753          -1      NP_011718.1    
NC_001139       909066..909179          -1      NP_878082.1    
NC_001139       910848..911633          -1      NP_011723.1    
NC_001139       912918..913232          -1      NP_011725.1    
NC_001139       913508..914743          -1      NP_011726.1    
NC_001139       918517..919470          -1      NP_011729.1    
NC_001139       922638..924467          -1      NP_011732.1    
NC_001139       936077..936886          -1      NP_011736.1    
NC_001139       937127..938995          -1      NP_011737.1    
NC_001139       940872..942218          -1      NP_011739.1    
NC_001139       946404..947003          -1      NP_011742.1    
NC_001139       949384..950901          -1      NP_011745.1    
NC_001139       952550..953482          -1      NP_011747.2    
NC_001139       954676..958212          -1      NP_011749.1    
NC_001139       961363..962064          -1      NP_011751.1    
NC_001139       962432..962821          -1      NP_011752.1    
NC_001139       963303..965660          -1      NP_011753.1    
NC_001139       966044..968692          -1      NP_011754.1    
NC_001139       969192..970058          -1      NP_011755.1    
NC_001139       970776..973739          -1      NP_011756.1    
NC_001139       974582..974782          -1      NP_878083.1    
NC_001139       974880..976586          -1      NP_011757.1    
NC_001139       978041..979324          -1      NP_011760.1    
NC_001139       979770..982073          -1      NP_011761.1    
NC_001139       982487..984277          -1      NP_011762.1    
NC_001139       991181..993526          -1      NP_011766.1    
NC_001139       998363..999145          -1      NP_011769.1    
NC_001139       1002528..1003967        -1      NP_011771.1    
NC_001139       1006211..1007311        -1      NP_011773.1    
NC_001139       1007677..1010772        -1      NP_011774.1    
NC_001139       1014327..1016756        -1      NP_011777.1    
NC_001139       1016980..1017765        -1      NP_011778.1    
NC_001139       1017973..1019247        -1      NP_011779.1    
NC_001139       1019604..1021859        -1      NP_011780.1    
NC_001139       1025010..1025741        -1      NP_011783.1    
NC_001139       1026063..1026659        -1      NP_011784.1    
NC_001139       1037806..1037997        -1      NP_076891.1    
NC_001139       1038048..1038506        -1      NP_011788.1    
NC_001139       1038720..1039244        -1      NP_011789.1    
NC_001139       1039901..1043101        -1      NP_011790.1    
NC_001139       1043825..1045486        -1      NP_011792.1    
NC_001139       1045650..1046567        -1      NP_011793.1    
NC_001139       1048804..1049964        -1      NP_011795.1    
NC_001139       1050916..1051731        -1      NP_011796.1    
NC_001139       1057789..1058730        -1      NP_011798.1    
NC_001139       1059021..1060046        -1      NP_011799.1    
NC_001139       1060664..1061596        -1      NP_011800.1    
NC_001139       1061858..1063159        -1      NP_011801.1    
NC_001139       1063819..1064946        -1      NP_011802.1    
NC_001139       1067228..1068997        -1      NP_011803.1    
NC_001139       1073969..1075819        -1      NP_011805.1    
NC_001139       1081590..1082735        -1      NP_011811.1    
NC_001139       2790..3932               1      NP_011251.1    
NC_001139       5312..5839               1      NP_011252.1    
NC_001139       8470..8967               1      NP_011255.1    
NC_001139       9162..9395               1      NP_076890.1    
NC_001139       11110..11730             1      NP_011256.1    
NC_001139       14910..16307             1      NP_011258.1    
NC_001139       20978..22108             1      NP_011259.1    
NC_001139       22304..23203             1      NP_011260.1    
NC_001139       23935..25395             1      NP_011261.1    
NC_001139       31910..32635             1      NP_011264.2    
NC_001139       33098..35212             1      NP_011265.1    
NC_001139       35653..36762             1      NP_011266.1    
NC_001139       36933..37526             1      NP_011267.1    
NC_001139       39023..41149             1      NP_011269.2    
NC_001139       41498..43174             1      NP_011270.1    
NC_001139       43307..44509             1      NP_011271.1    
NC_001139       45445..48459             1      NP_011273.1    
NC_001139       48613..49365             1      NP_011274.2    
NC_001139       49552..52434             1      NP_011276.1    
NC_001139       55279..55815             1      NP_011279.1    
NC_001139       56482..58890             1      NP_011280.1    
NC_001139       59122..61854             1      NP_011281.1    
NC_001139       62075..62131,62190..63002  1      NP_011282.1    
NC_001139       67598..69331             1      NP_011286.1    
NC_001139       69671..72547             1      NP_011287.1    
NC_001139       73339..73710             1      NP_011289.1    
NC_001139       76893..77906             1      NP_011290.1    
NC_001139       82373..82735             1      NP_011295.1    
NC_001139       84884..87301             1      NP_011299.1    
NC_001139       87980..89338             1      NP_011300.1    
NC_001139       91436..92386             1      NP_011303.1    
NC_001139       92516..93595             1      NP_011304.2    
NC_001139       93797..94465             1      NP_011305.1    
NC_001139       95862..97010             1      NP_011306.1    
NC_001139       97342..98589             1      NP_011307.1    
NC_001139       98973..102080            1      NP_011308.1    
NC_001139       108162..110408           1      NP_011310.1    
NC_001139       116063..117565           1      NP_011313.1    
NC_001139       123596..124303           1      NP_011317.2    
NC_001139       124703..129166           1      NP_011318.1    
NC_001139       129888..131174           1      NP_011319.2    
NC_001139       131531..139549           1      NP_011320.1    
NC_001139       142252..144054           1      NP_011323.1    
NC_001139       144814..145203           1      NP_011324.1    
NC_001139       157912..159102           1      NP_011334.1    
NC_001139       160071..162764           1      NP_011335.1    
NC_001139       167358..167360,168001..170577  1      NP_011337.1    
NC_001139       174551..175351           1      NP_011341.1    
NC_001139       180706..182124           1      NP_011343.1    
NC_001139       182396..184090           1      NP_011344.1    
NC_001139       186065..187345           1      NP_011346.1    
NC_001139       187470..187802           1      NP_011347.1    
NC_001139       191135..191812           1      NP_011349.1    
NC_001139       198144..199043           1      NP_011353.1    
NC_001139       200567..202279           1      NP_011355.1    
NC_001139       202727..203839           1      NP_011356.1    
NC_001139       207038..208576           1      NP_011357.1    
NC_001139       209011..210054           1      NP_011358.1    
NC_001139       210421..213672           1      NP_011359.1    
NC_001139       214086..215216           1      NP_011360.1    
NC_001139       216278..217303           1      NP_011362.1    
NC_001139       217529..220927           1      NP_011364.1    
NC_001139       226404..227534           1      NP_011367.1    
NC_001139       230248..232353           1      NP_116577.1    
NC_001139       238358..241090           1      NP_011374.1    
NC_001139       245721..248129           1      NP_011376.1    
NC_001139       249874..249891,250092..252743  1      NP_011378.1    
NC_001139       254646..255299           1      NP_011380.1    
NC_001139       255668..256969           1      NP_011381.1    
NC_001139       257712..261506           1      NP_011382.1    
NC_001139       266150..267529           1      NP_011385.1    
NC_001139       271003..272145           1      NP_011389.1    
NC_001139       272526..274328           1      NP_011390.2    
NC_001139       277623..278387           1      NP_011392.1    
NC_001139       284448..285953           1      NP_011396.1    
NC_001139       288518..289315           1      NP_011398.1    
NC_001139       289812..291644           1      NP_011399.1    
NC_001139       292036..293004           1      NP_011400.1    
NC_001139       293463..295640           1      NP_011401.1    
NC_001139       295935..297941           1      NP_011402.1    
NC_001139       299981..301372           1      NP_011404.1    
NC_001139       306563..307012           1      NP_011409.1    
NC_001139       307440..308570           1      NP_011410.1    
NC_001139       310970..311018,311530..311930  1      NP_011412.1    
NC_001139       312196..312843           1      NP_011414.1    
NC_001139       313237..314286           1      NP_011415.1    
NC_001139       314634..316556           1      NP_011416.1    
NC_001139       317345..318082           1      NP_011417.1    
NC_001139       321785..323233           1      NP_011418.1    
NC_001139       325334..326164           1      NP_011419.1    
NC_001139       334889..337642           1      NP_011422.1    
NC_001139       337909..341862           1      NP_011423.1    
NC_001139       343322..344587           1      NP_011425.1    
NC_001139       347122..349371           1      NP_011429.1    
NC_001139       349619..350443           1      NP_011430.1    
NC_001139       353061..355475           1      NP_011432.1    
NC_001139       355830..356975           1      NP_011433.1    
NC_001139       357380..358342           1      NP_011434.1    
NC_001139       358639..359031           1      NP_011435.1    
NC_001139       359447..360103           1      NP_011436.1    
NC_001139       368756..371257           1      NP_011442.1    
NC_001139       372015..374087           1      NP_011444.1    
NC_001139       375090..375674           1      NP_011447.1    
NC_001139       376104..377258           1      NP_011448.1    
NC_001139       377612..379585           1      NP_011449.1    
NC_001139       383657..384769           1      NP_011452.1    
NC_001139       385199..388735           1      NP_011453.1    
NC_001139       390070..391995           1      NP_011455.1    
NC_001139       392228..393703           1      NP_011456.2    
NC_001139       393992..394510           1      NP_011457.1    
NC_001139       398631..400163           1      NP_011460.1    
NC_001139       402592..403305           1      NP_011462.1    
NC_001139       403690..404394           1      NP_011464.1    
NC_001139       405779..406600           1      NP_011465.1    
NC_001139       411555..412163           1      NP_011468.1    
NC_001139       414106..415734           1      NP_011470.2    
NC_001139       417487..418416           1      NP_011472.1    
NC_001139       423967..425013           1      NP_011476.1    
NC_001139       428606..431335           1      NP_011479.1    
NC_001139       435630..435684,435755..436356  1      NP_011482.2    
NC_001139       439096..439098,439329..439643  1      NP_011485.1    
NC_001139       440068..440430           1      NP_011486.1    
NC_001139       452409..454565           1      NP_011493.1    
NC_001139       454790..457072           1      NP_011494.1    
NC_001139       458161..458997           1      NP_011496.1    
NC_001139       459859..461370           1      NP_011498.1    
NC_001139       461671..464916           1      NP_011499.1    
NC_001139       466146..468812           1      NP_011501.1    
NC_001139       472860..474281           1      NP_011503.1    
NC_001139       475550..476074           1      NP_011505.1    
NC_001139       485428..485538           1      NP_878076.1    
NC_001139       485925..489446           1      NP_011509.1    
NC_001139       494521..495171           1      NP_011513.1    
NC_001139       500136..502370           1      NP_011517.1    
NC_001139       502942..504330           1      NP_011518.1    
NC_001139       506074..506829           1      NP_011520.2    
NC_001139       506973..507944           1      NP_011521.1    
NC_001139       511549..512736           1      NP_011524.1    
NC_001139       513163..514344           1      NP_011526.1    
NC_001139       514558..516420           1      NP_011527.1    
NC_001139       516947..520867           1      NP_011528.1    
NC_001139       522265..522837           1      NP_011530.1    
NC_001139       523791..524684           1      NP_011531.1    
NC_001139       525233..526648           1      NP_011533.1    
NC_001139       527636..528508           1      NP_011535.1    
NC_001139       529268..530923           1      NP_011537.1    
NC_001139       532989..533825           1      NP_011540.1    
NC_001139       536061..537383           1      NP_058159.1    
NC_001139       536061..537365,537367..541329  1      NP_058158.1    
NC_001139       542207..543295           1      NP_011542.1    
NC_001139       543557..543642,543726..544209  1      NP_011543.2    
NC_001139       546445..547473           1      NP_011545.1    
NC_001139       548268..553955           1      NP_011546.1    
NC_001139       555933..555957,556312..556676  1      NP_011548.1    
NC_001139       557569..557790           1      NP_878077.1    
NC_001139       560686..561354           1      NP_011552.1    
NC_001139       575402..576508           1      NP_011554.1    
NC_001139       577491..579134           1      NP_011555.1    
NC_001139       579480..580295           1      NP_011556.1    
NC_001139       584899..586056           1      NP_011560.1    
NC_001139       589830..590915           1      NP_011562.1    
NC_001139       591318..591881           1      NP_011563.1    
NC_001139       593600..594709           1      NP_011566.1    
NC_001139       596697..598625           1      NP_011568.1    
NC_001139       599421..601145           1      NP_011569.1    
NC_001139       601665..604451           1      NP_011570.1    
NC_001139       606140..607147           1      NP_011572.1    
NC_001139       607567..609105           1      NP_011573.1    
NC_001139       610568..611497           1      NP_011574.1    
NC_001139       627810..631277           1      NP_011584.1    
NC_001139       634308..635471           1      NP_011586.1    
NC_001139       635716..636156           1      NP_011588.1    
NC_001139       640724..641836           1      NP_011593.1    
NC_001139       642014..643012           1      NP_011594.1    
NC_001139       644048..644599           1      NP_011596.1    
NC_001139       654605..656326           1      NP_011602.1    
NC_001139       656964..659774           1      NP_011603.1    
NC_001139       662362..666075           1      NP_011604.1    
NC_001139       666345..667829           1      NP_011605.1    
NC_001139       668193..669911           1      NP_011606.1    
NC_001139       670392..671915           1      NP_011607.1    
NC_001139       672190..675504           1      NP_011608.1    
NC_001139       676625..677569           1      NP_011610.1    
NC_001139       678699..682139           1      NP_011611.1    
NC_001139       687903..689969           1      NP_011613.1    
NC_001139       690249..693101           1      NP_011614.1    
NC_001139       693367..694407           1      NP_011615.1    
NC_001139       695421..697238           1      NP_011617.1    
NC_001139       698603..698836           1      NP_011619.1    
NC_001139       703640..705055           1      NP_011622.1    
NC_001139       707614..708486           1      NP_058162.1    
NC_001139       707614..708463,708465..712258  1      NP_011624.1    
NC_001139       713713..715050           1      NP_011625.1    
NC_001139       715832..717034           1      NP_011626.1    
NC_001139       717362..718531           1      NP_011627.1    
NC_001139       718897..719928           1      NP_011628.2    
NC_001139       720413..724768           1      NP_011631.1    
NC_001139       726978..727042,727363..727735  1      NP_011633.1    
NC_001139       733417..733632           1      NP_878078.1    
NC_001139       733940..735148           1      NP_011637.1    
NC_001139       739949..741667           1      NP_011640.1    
NC_001139       742330..745440           1      NP_011641.1    
NC_001139       745840..746532           1      NP_011642.1    
NC_001139       746803..747741           1      NP_011643.1    
NC_001139       750405..751052           1      NP_011645.1    
NC_001139       754731..755255           1      NP_011647.1    
NC_001139       756901..757452           1      NP_011649.1    
NC_001139       757775..761143           1      NP_011650.1    
NC_001139       761397..762173           1      NP_011651.1    
NC_001139       762433..763158           1      NP_011652.1    
NC_001139       767434..770304           1      NP_011656.1    
NC_001139       770574..771977           1      NP_011657.1    
NC_001139       772459..773691           1      NP_011658.1    
NC_001139       775198..777513           1      NP_011659.1    
NC_001139       780404..781384           1      NP_011660.1    
NC_001139       781772..783895           1      NP_011661.1    
NC_001139       789036..790334           1      NP_011665.1    
NC_001139       796097..796750           1      NP_011669.1    
NC_001139       798548..800071           1      NP_011671.1    
NC_001139       800551..801828           1      NP_011672.1    
NC_001139       802445..805054           1      NP_011673.1    
NC_001139       810232..810510           1      NP_001018033.1 
NC_001139       811743..813059           1      NP_058164.1    
NC_001139       811743..813035,813037..817056  1      NP_058163.1    
NC_001139       824064..826922           1      NP_011678.1    
NC_001139       827557..828582           1      NP_011679.1    
NC_001139       829121..830158           1      NP_011681.1    
NC_001139       830520..832202           1      NP_011682.1    
NC_001139       832461..833162           1      NP_011683.1    
NC_001139       837147..840563           1      NP_011686.1    
NC_001139       843859..844965           1      NP_011689.1    
NC_001139       846660..846746           1      NP_878081.1    
NC_001139       858292..858609           1      NP_011697.1    
NC_001139       867779..869986           1      NP_011702.1    
NC_001139       880425..882236           1      NP_011707.1    
NC_001139       888887..889627           1      NP_011711.1    
NC_001139       894698..897151           1      NP_011714.1    
NC_001139       897507..899786           1      NP_011715.1    
NC_001139       905242..905688           1      NP_011719.1    
NC_001139       905939..908779           1      NP_011720.1    
NC_001139       909218..910090           1      NP_011721.1    
NC_001139       910437..910742           1      NP_011722.1    
NC_001139       911888..912817           1      NP_011724.1    
NC_001139       915246..916706           1      NP_011727.1    
NC_001139       917045..918451           1      NP_011728.1    
NC_001139       920580..920669,921125..921793  1      NP_011730.1    
NC_001139       922180..922512           1      NP_011731.1    
NC_001139       924699..930818           1      NP_011733.1    
NC_001139       932544..935798           1      NP_011734.1    
NC_001139       939926..940807           1      NP_011738.1    
NC_001139       942809..944650           1      NP_011740.1    
NC_001139       945148..946330,946424..946929  1      NP_011741.2    
NC_001139       947422..948999           1      NP_011743.1    
NC_001139       951896..952309           1      NP_011746.1    
NC_001139       953962..954648           1      NP_011748.1    
NC_001139       959907..961106           1      NP_011750.1    
NC_001139       977341..977781           1      NP_011759.1    
NC_001139       984971..985690           1      NP_011763.1    
NC_001139       985977..986744           1      NP_011764.1    
NC_001139       988054..989424           1      NP_011765.1    
NC_001139       995644..996234           1      NP_011767.1    
NC_001139       996874..998193           1      NP_011768.1    
NC_001139       1000932..1002245         1      NP_011770.1    
NC_001139       1004630..1006108         1      NP_011772.1    
NC_001139       1012491..1014095         1      NP_011776.1    
NC_001139       1022662..1024767         1      NP_011782.1    
NC_001139       1027376..1031515         1      NP_011786.1    
NC_001139       1031797..1037700         1      NP_011787.1    
NC_001139       1043282..1043755         1      NP_011791.2    
NC_001139       1046737..1048470         1      NP_011794.1    
NC_001139       1052830..1057263         1      NP_011797.1    
NC_001139       1070299..1071720         1      NP_011804.1    
NC_001139       1076605..1078359         1      NP_011808.1    
NC_001139       1080312..1080674         1      NP_011810.1    
NC_001139       1084870..1084888,1085037..1090597  1      NP_011812.1    
NC_001140       445..1897,2670..3310    -1      NP_011813.1    
NC_001140       3725..4540              -1      NP_011814.1    
NC_001140       5662..5796              -1      NP_878084.1    
NC_001140       8298..10211             -1      NP_011816.1    
NC_001140       11921..12283            -1      NP_011817.1    
NC_001140       19085..20968            -1      NP_011823.1    
NC_001140       23614..25506            -1      NP_011825.1    
NC_001140       27976..32754            -1      NP_011828.1    
NC_001140       33191..34075            -1      NP_011829.1    
NC_001140       35253..36023            -1      NP_011830.1    
NC_001140       36377..38506            -1      NP_011831.1    
NC_001140       38813..39484            -1      NP_011832.1    
NC_001140       45927..47966            -1      NP_011834.1    
NC_001140       53217..54023            -1      NP_011837.1    
NC_001140       59120..62560            -1      NP_011840.1    
NC_001140       62958..64154            -1      NP_011841.1    
NC_001140       64458..65855            -1      NP_011842.1    
NC_001140       66238..67452            -1      NP_011843.1    
NC_001140       67727..69544            -1      NP_011844.1    
NC_001140       72033..74240            -1      NP_011847.1    
NC_001140       76093..77310            -1      NP_011849.1    
NC_001140       77426..78349            -1      NP_011850.1    
NC_001140       80649..81611            -1      NP_011852.1    
NC_001140       81959..83716            -1      NP_011853.1    
NC_001140       84063..85055            -1      NP_011854.1    
NC_001140       92622..94505            -1      NP_011855.1    
NC_001140       95113..97932            -1      NP_011856.1    
NC_001140       98338..98790            -1      NP_011857.2    
NC_001140       100643..101878          -1      NP_011860.1    
NC_001140       110022..111311          -1      NP_011866.1    
NC_001140       111748..113088          -1      NP_011867.1    
NC_001140       113493..114911          -1      NP_011868.1    
NC_001140       115614..115895          -1      NP_011869.1    
NC_001140       120085..121677          -1      NP_011871.1    
NC_001140       122544..122759          -1      NP_878086.1    
NC_001140       122883..123584          -1      NP_011872.1    
NC_001140       124103..125674          -1      NP_011873.1    
NC_001140       130723..131439          -1      NP_011877.1    
NC_001140       136873..138232,138401..138447 -1      NP_011880.1    
NC_001140       140003..141394          -1      NP_011882.1    
NC_001140       141886..143550          -1      NP_011883.1    
NC_001140       147863..148108,148659..148661 -1      NP_011885.1    
NC_001140       149567..150337          -1      NP_011887.1    
NC_001140       151209..151298          -1      NP_878087.1    
NC_001140       157736..159184          -1      NP_011889.1    
NC_001140       161722..164703          -1      NP_011892.1    
NC_001140       164970..167426          -1      NP_011893.1    
NC_001140       167669..168553          -1      NP_011894.1    
NC_001140       168882..170336          -1      NP_011895.1    
NC_001140       170791..172962          -1      NP_011896.1    
NC_001140       176957..177991          -1      NP_011899.1    
NC_001140       184867..186801          -1      NP_011904.1    
NC_001140       187165..187506,187669..187671 -1      NP_011905.1    
NC_001140       189123..189741,189843..189856 -1      NP_011907.1    
NC_001140       192797..193537          -1      NP_011909.1    
NC_001140       194060..194800          -1      NP_011910.1    
NC_001140       197390..198277          -1      NP_011912.1    
NC_001140       198732..201302          -1      NP_011913.1    
NC_001140       212536..212721          -1      NP_011920.1    
NC_001140       213186..214250          -1      NP_011921.1    
NC_001140       214534..214719          -1      NP_011922.1    
NC_001140       215184..217835          -1      NP_011923.2    
NC_001140       218227..218844          -1      NP_011924.1    
NC_001140       218998..219885          -1      NP_011925.1    
NC_001140       221535..222479          -1      NP_011928.1    
NC_001140       222878..223759          -1      NP_011929.1    
NC_001140       224031..225170          -1      NP_011930.1    
NC_001140       225526..227142          -1      NP_011931.2    
NC_001140       227533..229038          -1      NP_011932.2    
NC_001140       233580..234659          -1      NP_011936.1    
NC_001140       248440..249642          -1      NP_011942.1    
NC_001140       252375..255638,255752..255757 -1      NP_011944.2    
NC_001140       258245..261592          -1      NP_011946.1    
NC_001140       262402..262554          -1      NP_011947.1    
NC_001140       262802..266839          -1      NP_011948.1    
NC_001140       268460..271549          -1      NP_011950.1    
NC_001140       282682..283299          -1      NP_011957.1    
NC_001140       283778..284626          -1      NP_011958.1    
NC_001140       284840..286771          -1      NP_011959.1    
NC_001140       287131..288813          -1      NP_011960.1    
NC_001140       290915..292627          -1      NP_011962.1    
NC_001140       294671..296449          -1      NP_011964.1    
NC_001140       297387..298362,298487..298611 -1      NP_011965.1    
NC_001140       299147..301936          -1      NP_011966.1    
NC_001140       314118..314675          -1      NP_011968.1    
NC_001140       314876..315773,315861..315970 -1      NP_011969.1    
NC_001140       326815..328038          -1      NP_011975.1    
NC_001140       334529..335665          -1      NP_011980.1    
NC_001140       340111..341361          -1      NP_011983.1    
NC_001140       344323..345630          -1      NP_011986.1    
NC_001140       359704..360183          -1      NP_011994.1    
NC_001140       363001..364155          -1      NP_011997.1    
NC_001140       365342..367894          -1      NP_011999.2    
NC_001140       368504..369796          -1      NP_012000.1    
NC_001140       370724..371599          -1      NP_012001.1    
NC_001140       372696..374312          -1      NP_012003.1    
NC_001140       374656..375102          -1      NP_012004.1    
NC_001140       377357..377701          -1      NP_012006.1    
NC_001140       378221..379201          -1      NP_012007.1    
NC_001140       381992..382308,382750..382753 -1      NP_012010.1    
NC_001140       387790..388728          -1      NP_012014.1    
NC_001140       392641..393285          -1      NP_012017.1    
NC_001140       394457..396661          -1      NP_012019.1    
NC_001140       399270..400850          -1      NP_012021.1    
NC_001140       402088..402684          -1      NP_012023.1    
NC_001140       411386..412408          -1      NP_012026.1    
NC_001140       413687..417181          -1      NP_012028.1    
NC_001140       419223..420074          -1      NP_012030.1    
NC_001140       420375..422288          -1      NP_012031.1    
NC_001140       424611..429179          -1      NP_012034.1    
NC_001140       429708..436949          -1      NP_012035.1    
NC_001140       437171..439051          -1      NP_012036.1    
NC_001140       474626..475339          -1      NP_012055.1    
NC_001140       475998..480671          -1      NP_012056.1    
NC_001140       482004..483836          -1      NP_012058.1    
NC_001140       486229..486630          -1      NP_012061.1    
NC_001140       487711..488235          -1      NP_012063.1    
NC_001140       496314..497279          -1      NP_012068.1    
NC_001140       497489..498421          -1      NP_012069.1    
NC_001140       498570..498718,498786..498858 -1      NP_976247.1    
NC_001140       499949..501142          -1      NP_012071.1    
NC_001140       504475..505246,505516..505529 -1      NP_012073.1    
NC_001140       514904..516484          -1      NP_012077.1    
NC_001140       520711..521736          -1      NP_012080.1    
NC_001140       543963..547928,547930..549345 -1      NP_012086.1    
NC_001140       547909..549345          -1      NP_036195.1    
NC_001140       550647..550940          -1      NP_878094.1    
NC_001140       551199..551498          -1      NP_878095.1    
NC_001140       6400..7545               1      NP_011815.1    
NC_001140       13563..14270             1      NP_011819.1    
NC_001140       14899..15411             1      NP_011820.1    
NC_001140       15665..16117             1      NP_011821.1    
NC_001140       21780..23537             1      NP_011824.1    
NC_001140       26239..27879             1      NP_011827.1    
NC_001140       40082..45688             1      NP_011833.1    
NC_001140       48761..50578             1      NP_011835.1    
NC_001140       51109..52986             1      NP_011836.1    
NC_001140       54848..55846             1      NP_011838.1    
NC_001140       56646..58787             1      NP_011839.1    
NC_001140       69704..70066             1      NP_011845.1    
NC_001140       70272..71870             1      NP_011846.1    
NC_001140       74695..74778             1      NP_878085.1    
NC_001140       75408..75773             1      NP_011848.1    
NC_001140       78931..80412             1      NP_011851.1    
NC_001140       85904..87145             1      NP_058134.1    
NC_001140       85904..86989,86991..91313  1      NP_058133.1    
NC_001140       99214..100398            1      NP_011859.1    
NC_001140       102606..103964           1      NP_011861.1    
NC_001140       104271..104399,104798..105085  1      NP_011862.1    
NC_001140       106049..107362           1      NP_011863.1    
NC_001140       107820..107825,107889..108116  1      NP_011864.1    
NC_001140       108806..109879           1      NP_011865.1    
NC_001140       117808..119433           1      NP_011870.1    
NC_001140       126514..126544,127106..127485  1      NP_011874.1    
NC_001140       127773..129113           1      NP_011875.1    
NC_001140       129474..129521,129641..130441  1      NP_011876.1    
NC_001140       132039..132914           1      NP_011878.1    
NC_001140       134546..136525           1      NP_011879.1    
NC_001140       138686..139843           1      NP_011881.1    
NC_001140       143988..146054           1      NP_011884.1    
NC_001140       149217..149672           1      NP_011886.1    
NC_001140       151658..157444           1      NP_011888.1    
NC_001140       159430..160503           1      NP_011890.1    
NC_001140       160836..161477           1      NP_011891.1    
NC_001140       173336..175081           1      NP_011897.1    
NC_001140       175540..176811           1      NP_011898.1    
NC_001140       178211..180103           1      NP_011900.1    
NC_001140       180337..181752           1      NP_011901.1    
NC_001140       181969..183696           1      NP_011902.1    
NC_001140       184058..184750           1      NP_011903.1    
NC_001140       187916..189016           1      NP_011906.1    
NC_001140       190535..192610           1      NP_011908.1    
NC_001140       195543..197225           1      NP_011911.1    
NC_001140       204599..206143           1      NP_011914.1    
NC_001140       206454..207185           1      NP_011915.1    
NC_001140       207647..209296           1      NP_011917.1    
NC_001140       209468..209638           1      NP_878088.1    
NC_001140       209698..210144           1      NP_011918.1    
NC_001140       210841..211971           1      NP_011919.1    
NC_001140       220109..220501           1      NP_011926.1    
NC_001140       220726..221271           1      NP_011927.1    
NC_001140       229336..230697           1      NP_011933.1    
NC_001140       230971..231813           1      NP_011934.1    
NC_001140       232134..233297           1      NP_011935.1    
NC_001140       234882..236381           1      NP_011937.1    
NC_001140       237005..237694           1      NP_011938.1    
NC_001140       239099..241294           1      NP_011939.1    
NC_001140       241665..241841           1      NP_058135.1    
NC_001140       242583..245573           1      NP_011940.1    
NC_001140       246194..248338           1      NP_011941.1    
NC_001140       251102..252226           1      NP_011943.1    
NC_001140       256361..258019           1      NP_011945.1    
NC_001140       267539..268093           1      NP_011949.1    
NC_001140       272628..273617           1      NP_011951.1    
NC_001140       274175..276241           1      NP_011952.1    
NC_001140       276765..277769           1      NP_011953.1    
NC_001140       278154..279725           1      NP_011954.1    
NC_001140       280232..280393           1      NP_878089.1    
NC_001140       280821..281156           1      NP_011955.1    
NC_001140       281496..282383           1      NP_011956.1    
NC_001140       302763..313997           1      NP_011967.1    
NC_001140       316574..319816           1      NP_011970.1    
NC_001140       320416..322974           1      NP_011971.1    
NC_001140       323411..324394           1      NP_011972.1    
NC_001140       324768..325412           1      NP_011973.1    
NC_001140       325600..326628           1      NP_011974.1    
NC_001140       328305..330062           1      NP_011976.1    
NC_001140       330312..332069           1      NP_011977.1    
NC_001140       332284..332922           1      NP_011978.1    
NC_001140       333074..334396           1      NP_011979.1    
NC_001140       336339..337811           1      NP_011981.1    
NC_001140       338085..339986           1      NP_011982.1    
NC_001140       341667..342122           1      NP_011984.1    
NC_001140       342351..344270           1      NP_011985.1    
NC_001140       346045..349287           1      NP_011987.1    
NC_001140       349576..352455           1      NP_011988.1    
NC_001140       352758..353321           1      NP_011989.1    
NC_001140       353627..354322           1      NP_011990.1    
NC_001140       354817..354866,354958..356083  1      NP_011991.1    
NC_001140       356563..358446           1      NP_011992.1    
NC_001140       360915..361646           1      NP_011995.1    
NC_001140       362117..362767           1      NP_011996.2    
NC_001140       370056..370451           1      NP_036194.1    
NC_001140       371751..372560           1      NP_012002.1    
NC_001140       375711..377252           1      NP_012005.1    
NC_001140       380574..381293           1      NP_012009.1    
NC_001140       383540..384490           1      NP_012011.1    
NC_001140       385512..386489           1      NP_012012.1    
NC_001140       387235..387447           1      NP_012013.1    
NC_001140       390302..391699           1      NP_012016.1    
NC_001140       393536..394087           1      NP_012018.1    
NC_001140       397253..398992           1      NP_012020.1    
NC_001140       401436..401957           1      NP_012022.1    
NC_001140       402968..406180           1      NP_012024.1    
NC_001140       407105..410791           1      NP_012025.1    
NC_001140       412909..413457           1      NP_012027.1    
NC_001140       417551..419065           1      NP_012029.1    
NC_001140       423074..423463           1      NP_012032.1    
NC_001140       423632..424474           1      NP_012033.1    
NC_001140       439343..440128           1      NP_012037.1    
NC_001140       440378..441877           1      NP_012038.1    
NC_001140       442181..443476           1      NP_012039.1    
NC_001140       443828..445384           1      NP_012040.1    
NC_001140       445712..447604           1      NP_012041.1    
NC_001140       448334..450805           1      NP_012042.1    
NC_001140       451326..452639           1      NP_012044.1    
NC_001140       452871..453440           1      NP_012045.1    
NC_001140       453557..453706           1      NP_878090.1    
NC_001140       454228..455526           1      NP_012046.2    
NC_001140       456590..457951           1      NP_012047.1    
NC_001140       459298..461529           1      NP_012048.1    
NC_001140       462501..463703           1      NP_012049.1    
NC_001140       467227..467913           1      NP_012051.1    
NC_001140       468218..470575           1      NP_012052.1    
NC_001140       470959..472428           1      NP_012053.1    
NC_001140       472743..474458           1      NP_012054.1    
NC_001140       480989..481918           1      NP_012057.1    
NC_001140       484027..484599           1      NP_012059.1    
NC_001140       484844..486178           1      NP_012060.1    
NC_001140       486825..487661           1      NP_012062.1    
NC_001140       488656..490395           1      NP_012064.1    
NC_001140       490746..491711           1      NP_012065.1    
NC_001140       491930..493657           1      NP_012066.1    
NC_001140       493895..496186           1      NP_012067.1    
NC_001140       499078..499884           1      NP_012070.1    
NC_001140       502387..504195           1      NP_012072.1    
NC_001140       506318..508708           1      NP_012074.1    
NC_001140       509362..511836           1      NP_012075.1    
NC_001140       512731..514599           1      NP_012076.1    
NC_001140       517531..518712           1      NP_012078.1    
NC_001140       519436..520311           1      NP_012079.1    
NC_001140       525391..528618           1      NP_012081.1    
NC_001140       538741..538944           1      NP_878091.1    
NC_001140       539150..539746           1      NP_012083.1    
NC_001140       540548..540781           1      NP_878092.1    
NC_001140       540799..541098           1      NP_878093.1    
NC_001140       541650..542261           1      NP_012084.1    
NC_001140       552098..553501           1      NP_012087.1    
NC_001140       554395..555966           1      NP_012088.1    
NC_001140       558013..558614,558714..559923  1      NP_012090.1    
NC_001140       560172..562046           1      NP_012091.1    
NC_001141       483..4598,4987..6147    -1      NP_012092.1    
NC_001141       8793..9155              -1      NP_012093.1    
NC_001141       16784..18553            -1      NP_012096.1    
NC_001141       23119..26106            -1      NP_012097.1    
NC_001141       30938..32566            -1      NP_012100.1    
NC_001141       33718..34077            -1      NP_012101.1    
NC_001141       34087..34686            -1      NP_012102.1    
NC_001141       40191..41444            -1      NP_012106.1    
NC_001141       46949..47542            -1      NP_012109.1    
NC_001141       51759..53708            -1      NP_012111.1    
NC_001141       53981..55021            -1      NP_012112.1    
NC_001141       57338..60694            -1      NP_012115.1    
NC_001141       61013..62728            -1      NP_012116.1    
NC_001141       63028..68067            -1      NP_012117.1    
NC_001141       69791..73453            -1      NP_012119.1    
NC_001141       74184..75773            -1      NP_012120.1    
NC_001141       76354..77283            -1      NP_012121.2    
NC_001141       80510..83041            -1      NP_012123.1    
NC_001141       87979..88716            -1      NP_012127.1    
NC_001141       89230..89715            -1      NP_012128.1    
NC_001141       89948..92788            -1      NP_012129.1    
NC_001141       95065..96375            -1      NP_012131.1    
NC_001141       96522..96725            -1      NP_878096.1    
NC_001141       98527..99095,99386..99416 -1      NP_012133.1    
NC_001141       99860..100501           -1      NP_012134.1    
NC_001141       100781..102235          -1      NP_012135.1    
NC_001141       106107..113237          -1      NP_012137.1    
NC_001141       117024..117644          -1      NP_012139.1    
NC_001141       136651..137874          -1      NP_012147.1    
NC_001141       140610..141566          -1      NP_012149.1    
NC_001141       144324..148706          -1      NP_012151.1    
NC_001141       149140..149985          -1      NP_012152.1    
NC_001141       157382..160162          -1      NP_012157.1    
NC_001141       163275..165758          -1      NP_012159.1    
NC_001141       167578..169638          -1      NP_012161.1    
NC_001141       169979..171502          -1      NP_012162.1    
NC_001141       174579..174884          -1      NP_012164.1    
NC_001141       175304..177247          -1      NP_012165.1    
NC_001141       179769..180236          -1      NP_012168.1    
NC_001141       182114..183124          -1      NP_012170.1    
NC_001141       186514..187629          -1      NP_012172.1    
NC_001141       187987..188781          -1      NP_012173.1    
NC_001141       191027..193192          -1      NP_012175.1    
NC_001141       197928..199400          -1      NP_012178.1    
NC_001141       199643..200116          -1      NP_012179.1    
NC_001141       200487..202040          -1      NP_012181.1    
NC_001141       202273..203256          -1      NP_012182.1    
NC_001141       203553..204650          -1      NP_012183.1    
NC_001141       210920..212002          -1      NP_012186.1    
NC_001141       214988..215950          -1      NP_012188.1    
NC_001141       217860..220697          -1      NP_012190.1    
NC_001141       221078..222487          -1      NP_012191.1    
NC_001141       222934..225806,225897..225951 -1      NP_012192.2    
NC_001141       228657..229991          -1      NP_085069.1    
NC_001141       230269..231069          -1      NP_012194.1    
NC_001141       231550..231954,232364..232366 -1      NP_012195.1    
NC_001141       233054..235471          -1      NP_012196.1    
NC_001141       235721..237757          -1      NP_012197.1    
NC_001141       238096..240705          -1      NP_012198.1    
NC_001141       241305..241772          -1      NP_012199.1    
NC_001141       242758..243741          -1      NP_012201.1    
NC_001141       243995..244459          -1      NP_012202.1    
NC_001141       244654..245556          -1      NP_012203.1    
NC_001141       247899..248393          -1      NP_012207.1    
NC_001141       252040..253923          -1      NP_012209.1    
NC_001141       256224..256552,257025..257061 -1      NP_012212.1    
NC_001141       257842..258279          -1      NP_012213.1    
NC_001141       265114..267822          -1      NP_012217.1    
NC_001141       272949..273845          -1      NP_012220.1    
NC_001141       274071..275039          -1      NP_012221.1    
NC_001141       275107..276291          -1      NP_012222.1    
NC_001141       280141..282651          -1      NP_012226.1    
NC_001141       283028..284998          -1      NP_012227.1    
NC_001141       287789..288907          -1      NP_012229.1    
NC_001141       289225..290088          -1      NP_012230.1    
NC_001141       290418..291668          -1      NP_012231.1    
NC_001141       296049..300008          -1      NP_012234.1    
NC_001141       300827..301255          -1      NP_012235.1    
NC_001141       303677..304102          -1      NP_012237.1    
NC_001141       304475..307927          -1      NP_012238.1    
NC_001141       308600..309169          -1      NP_012240.1    
NC_001141       309384..310424          -1      NP_012241.1    
NC_001141       314033..314818          -1      NP_012244.1    
NC_001141       318198..320963          -1      NP_012247.1    
NC_001141       325210..325524          -1      NP_012250.1    
NC_001141       328205..332440          -1      NP_012252.1    
NC_001141       335663..335932,335934..336209 -1      NP_012256.1    
NC_001141       342991..343653          -1      NP_012259.1    
NC_001141       347943..348360,348492..348502 -1      NP_012262.1    
NC_001141       350588..353428          -1      NP_012264.1    
NC_001141       356140..356892          -1      NP_012266.1    
NC_001141       357412..360393          -1      NP_012267.1    
NC_001141       365463..369905          -1      NP_012271.1    
NC_001141       373074..374303          -1      NP_012273.1    
NC_001141       377284..378243          -1      NP_012276.1    
NC_001141       380016..380381          -1      NP_012278.1    
NC_001141       383553..384116          -1      NP_012282.1    
NC_001141       385561..385698          -1      NP_878099.1    
NC_001141       389569..393672          -1      NP_012284.1    
NC_001141       402838..403488          -1      NP_012290.1    
NC_001141       404870..405964          -1      NP_012292.1    
NC_001141       406257..407639          -1      NP_012293.1    
NC_001141       412033..412767          -1      NP_012296.1    
NC_001141       413012..414676          -1      NP_012297.1    
NC_001141       415027..415614          -1      NP_012298.1    
NC_001141       419612..420733          -1      NP_012300.1    
NC_001141       421023..421787          -1      NP_012301.1    
NC_001141       422071..422862          -1      NP_012302.1    
NC_001141       423806..424510          -1      NP_012304.1    
NC_001141       430494..432107          -1      NP_012305.1    
NC_001141       435270..435980          -1      NP_012308.1    
NC_001141       11492..16141             1      NP_012095.1    
NC_001141       37385..38983             1      NP_012104.1    
NC_001141       39433..40140             1      NP_012105.1    
NC_001141       41825..45952             1      NP_012107.1    
NC_001141       46201..46815             1      NP_012108.1    
NC_001141       48091..51306             1      NP_012110.1    
NC_001141       55198..56379             1      NP_012113.1    
NC_001141       56545..57252             1      NP_012114.1    
NC_001141       68708..68715,69150..69528  1      NP_012118.1    
NC_001141       78074..80149             1      NP_012122.1    
NC_001141       83302..84885             1      NP_012124.1    
NC_001141       85366..87837             1      NP_012126.1    
NC_001141       93619..94800             1      NP_012130.1    
NC_001141       97395..98330             1      NP_012132.1    
NC_001141       102782..105676           1      NP_012136.1    
NC_001141       113806..116904           1      NP_012138.1    
NC_001141       117992..122071           1      NP_012140.1    
NC_001141       122689..125733           1      NP_012141.1    
NC_001141       126204..127097           1      NP_012142.1    
NC_001141       128151..129578           1      NP_012143.1    
NC_001141       130607..131662           1      NP_012144.1    
NC_001141       132241..133869           1      NP_012145.1    
NC_001141       134414..136105           1      NP_012146.1    
NC_001141       139749..140444           1      NP_012148.1    
NC_001141       142925..144082           1      NP_012150.1    
NC_001141       150556..151185           1      NP_012153.1    
NC_001141       151592..154843           1      NP_012154.1    
NC_001141       155219..155219,155308..155762  1      NP_012155.1    
NC_001141       156042..157175           1      NP_012156.1    
NC_001141       160884..162974           1      NP_012158.1    
NC_001141       166412..166431,166517..167441  1      NP_012160.2    
NC_001141       171748..173025           1      NP_012163.1    
NC_001141       178001..179650           1      NP_012167.1    
NC_001141       180424..181974           1      NP_012169.1    
NC_001141       183934..186366           1      NP_012171.1    
NC_001141       189063..190964           1      NP_012174.1    
NC_001141       193592..195067           1      NP_012176.1    
NC_001141       195596..196213           1      NP_012177.1    
NC_001141       205632..206482,206484..210129  1      NP_012184.1    
NC_001141       212496..214700           1      NP_116578.1    
NC_001141       216466..217545           1      NP_012189.1    
NC_001141       226599..228416           1      NP_012193.1    
NC_001141       241940..242713           1      NP_012200.1    
NC_001141       246389..246823           1      NP_012204.1    
NC_001141       249989..251911           1      NP_012208.1    
NC_001141       255050..255865           1      NP_012211.1    
NC_001141       258912..259769           1      NP_012214.1    
NC_001141       260157..260918           1      NP_012215.1    
NC_001141       261436..264891           1      NP_012216.1    
NC_001141       268308..268472           1      NP_878097.1    
NC_001141       268650..270572           1      NP_012218.1    
NC_001141       271160..272776           1      NP_012219.1    
NC_001141       276524..277504           1      NP_012223.1    
NC_001141       277722..278138           1      NP_012224.1    
NC_001141       278425..279846           1      NP_012225.1    
NC_001141       285665..287428           1      NP_012228.1    
NC_001141       292632..295736           1      NP_012233.1    
NC_001141       311163..312458           1      NP_012242.1    
NC_001141       312903..313859           1      NP_012243.1    
NC_001141       315091..316131           1      NP_012245.1    
NC_001141       316766..316769,317170..317930  1      NP_012246.1    
NC_001141       321452..321931           1      NP_012248.1    
NC_001141       322340..324103           1      NP_012249.1    
NC_001141       326101..327993           1      NP_012251.1    
NC_001141       333724..334533           1      NP_012254.1    
NC_001141       334879..335526           1      NP_012255.1    
NC_001141       339341..341425           1      NP_012257.1    
NC_001141       342533..342832           1      NP_012258.1    
NC_001141       344059..345180           1      NP_012260.1    
NC_001141       345689..347794           1      NP_012261.1    
NC_001141       349119..350000           1      NP_012263.1    
NC_001141       350298..350507           1      NP_878098.1    
NC_001141       353937..355478           1      NP_012265.1    
NC_001141       360882..362921           1      NP_012268.1    
NC_001141       363218..364516           1      NP_012269.1    
NC_001141       364886..365332           1      NP_012270.1    
NC_001141       370701..372995           1      NP_012272.1    
NC_001141       374522..374857           1      NP_012274.1    
NC_001141       375428..377158           1      NP_012275.1    
NC_001141       378483..379778           1      NP_012277.1    
NC_001141       381083..381811           1      NP_012279.2    
NC_001141       381945..382379           1      NP_012280.1    
NC_001141       382625..383422           1      NP_012281.1    
NC_001141       384606..385343           1      NP_012283.1    
NC_001141       397291..398382           1      NP_012287.1    
NC_001141       398511..398723           1      NP_878100.1    
NC_001141       398730..399233           1      NP_012288.1    
NC_001141       399774..402686           1      NP_012289.1    
NC_001141       403656..404762           1      NP_012291.1    
NC_001141       408465..410372           1      NP_012294.1    
NC_001141       410804..411835           1      NP_012295.1    
NC_001141       416121..419462           1      NP_012299.1    
NC_001141       423125..423616           1      NP_012303.1    
NC_001141       433925..434299           1      NP_012307.1    
NC_001142       466..4581,4970..6130    -1      NP_012311.1    
NC_001142       8776..9138              -1      NP_012312.1    
NC_001142       16767..18536            -1      NP_012314.1    
NC_001142       24341..26086            -1      NP_012319.1    
NC_001142       33850..36249            -1      NP_012323.1    
NC_001142       40194..41183            -1      NP_012327.1    
NC_001142       41389..47433            -1      NP_012328.1    
NC_001142       47659..49935            -1      NP_012329.1    
NC_001142       50139..50268,50412..50443 -1      NP_012330.1    
NC_001142       50629..53151            -1      NP_012331.1    
NC_001142       56444..58813            -1      NP_012335.1    
NC_001142       67849..68781            -1      NP_012339.1    
NC_001142       72709..73413            -1      NP_012343.1    
NC_001142       74909..75301            -1      NP_012345.1    
NC_001142       76802..79261            -1      NP_012348.1    
NC_001142       82093..82974            -1      NP_012350.1    
NC_001142       87581..88558            -1      NP_012355.1    
NC_001142       89280..90095            -1      NP_012357.2    
NC_001142       92051..94528            -1      NP_012359.1    
NC_001142       96159..96527            -1      NP_012362.1    
NC_001142       99698..100888           -1      NP_012364.1    
NC_001142       101144..101695          -1      NP_012365.1    
NC_001142       102220..104421          -1      NP_012367.1    
NC_001142       106887..109454          -1      NP_012370.1    
NC_001142       109959..111152          -1      NP_012371.1    
NC_001142       111661..113328          -1      NP_012372.1    
NC_001142       114176..115624          -1      NP_012373.1    
NC_001142       117957..118820          -1      NP_012375.2    
NC_001142       122182..122865          -1      NP_012377.1    
NC_001142       123753..126245          -1      NP_012378.1    
NC_001142       126807..128870          -1      NP_012379.1    
NC_001142       129203..130561          -1      NP_012380.1    
NC_001142       131019..133853          -1      NP_012381.1    
NC_001142       134250..135851          -1      NP_012382.2    
NC_001142       136290..136691          -1      NP_012384.1    
NC_001142       141337..142485          -1      NP_012388.1    
NC_001142       147885..150308          -1      NP_012394.1    
NC_001142       151631..152917          -1      NP_012396.1    
NC_001142       153422..154609          -1      NP_012397.1    
NC_001142       154903..156045          -1      NP_012398.1    
NC_001142       156468..156707,157168..157191 -1      NP_012399.1    
NC_001142       159541..159765          -1      NP_878102.1    
NC_001142       164196..165266          -1      NP_012404.1    
NC_001142       165641..172285          -1      NP_012405.1    
NC_001142       173517..177224          -1      NP_012406.1    
NC_001142       178015..180021          -1      NP_012407.1    
NC_001142       181470..181628          -1      NP_878103.1    
NC_001142       182217..184139          -1      NP_012408.1    
NC_001142       185447..186598          -1      NP_012410.1    
NC_001142       187046..187564          -1      NP_012411.1    
NC_001142       187924..189360          -1      NP_012412.1    
NC_001142       190294..191010          -1      NP_012414.1    
NC_001142       193780..194793          -1      NP_012419.1    
NC_001142       209839..211494          -1      NP_012425.1    
NC_001142       211917..217226          -1      NP_012426.1    
NC_001142       217622..218773          -1      NP_012427.1    
NC_001142       218770..219933          -1      NP_012428.1    
NC_001142       228942..230798          -1      NP_012432.1    
NC_001142       234237..236273          -1      NP_012434.1    
NC_001142       251737..254358          -1      NP_012441.1    
NC_001142       254653..256728          -1      NP_012442.1    
NC_001142       260996..262468          -1      NP_012444.2    
NC_001142       262673..264967          -1      NP_012445.1    
NC_001142       269918..272401          -1      NP_012448.1    
NC_001142       274778..277918          -1      NP_012451.1    
NC_001142       283718..285187          -1      NP_012454.1    
NC_001142       285474..289142          -1      NP_012455.1    
NC_001142       289791..290690          -1      NP_012456.1    
NC_001142       291252..293897          -1      NP_012457.1    
NC_001142       294582..294977          -1      NP_012458.1    
NC_001142       299073..302765          -1      NP_012461.1    
NC_001142       305137..305778          -1      NP_012463.1    
NC_001142       307887..310553          -1      NP_012465.1    
NC_001142       310838..312622          -1      NP_012466.1    
NC_001142       312932..313831          -1      NP_012467.1    
NC_001142       314030..314788          -1      NP_012469.1    
NC_001142       314970..315473          -1      NP_012470.1    
NC_001142       315675..316391          -1      NP_012472.1    
NC_001142       326158..327789          -1      NP_012477.1    
NC_001142       328034..330037          -1      NP_012478.1    
NC_001142       330347..332989          -1      NP_012479.1    
NC_001142       337800..337919          -1      NP_076895.1    
NC_001142       347363..348553          -1      NP_012487.1    
NC_001142       348960..349094          -1      NP_878105.1    
NC_001142       349496..352024          -1      NP_012488.1    
NC_001142       358216..359592          -1      NP_012491.1    
NC_001142       368664..373715          -1      NP_012495.1    
NC_001142       375031..375690          -1      NP_012496.1    
NC_001142       380165..380917          -1      NP_012499.1    
NC_001142       386284..387264,387352..387354 -1      NP_012503.2    
NC_001142       388301..390769          -1      NP_012505.1    
NC_001142       391749..392165          -1      NP_012507.1    
NC_001142       395847..396409,396487..396508 -1      NP_012510.1    
NC_001142       397271..398314          -1      NP_012511.1    
NC_001142       398853..402326          -1      NP_012514.2    
NC_001142       409408..410955          -1      NP_012521.1    
NC_001142       411149..413314          -1      NP_012522.2    
NC_001142       414200..414685          -1      NP_012523.1    
NC_001142       417477..419477          -1      NP_012524.1    
NC_001142       419872..421578          -1      NP_012526.1    
NC_001142       423053..424024          -1      NP_012528.1    
NC_001142       431504..432115          -1      NP_012530.1    
NC_001142       433136..434566          -1      NP_012532.1    
NC_001142       440908..442527          -1      NP_012536.1    
NC_001142       442823..444775          -1      NP_012537.1    
NC_001142       448391..448672          -1      NP_878106.1    
NC_001142       453597..454595          -1      NP_012542.1    
NC_001142       457991..458275          -1      NP_012544.1    
NC_001142       458555..459340          -1      NP_012545.1    
NC_001142       464365..466122          -1      NP_012550.1    
NC_001142       466435..466947          -1      NP_012551.2    
NC_001142       467146..468195          -1      NP_012553.1    
NC_001142       468469..469097,469178..469493 -1      NP_012555.1    
NC_001142       470144..470878          -1      NP_012558.1    
NC_001142       471052..471585          -1      NP_012559.1    
NC_001142       483873..486110          -1      NP_012564.1    
NC_001142       486500..490726          -1      NP_012565.1    
NC_001142       492292..496365          -1      NP_012567.1    
NC_001142       500627..503305          -1      NP_012570.1    
NC_001142       510153..513677          -1      NP_012575.1    
NC_001142       516375..517427          -1      NP_012577.1    
NC_001142       518677..519099          -1      NP_012578.1    
NC_001142       519552..521516          -1      NP_012579.1    
NC_001142       524822..525295          -1      NP_012581.1    
NC_001142       526798..528390          -1      NP_012583.1    
NC_001142       541706..542416          -1      NP_012590.1    
NC_001142       544646..545089          -1      NP_012592.1    
NC_001142       553390..554763          -1      NP_012596.1    
NC_001142       557723..559072          -1      NP_012599.1    
NC_001142       566933..567358          -1      NP_012601.1    
NC_001142       568720..569313          -1      NP_012603.1    
NC_001142       569535..570512          -1      NP_012604.1    
NC_001142       570881..572038          -1      NP_012606.1    
NC_001142       572229..572849          -1      NP_012607.1    
NC_001142       575268..576515          -1      NP_012610.1    
NC_001142       577169..578104          -1      NP_012611.1    
NC_001142       580346..581530          -1      NP_012614.1    
NC_001142       581828..582169          -1      NP_012615.1    
NC_001142       582522..583451          -1      NP_012616.1    
NC_001142       585034..585351          -1      NP_012618.1    
NC_001142       586409..587287          -1      NP_012621.1    
NC_001142       590786..594241          -1      NP_012623.1    
NC_001142       594975..598250          -1      NP_012624.1    
NC_001142       603137..604120          -1      NP_012626.1    
NC_001142       604486..605568          -1      NP_012627.1    
NC_001142       613103..615070          -1      NP_012632.1    
NC_001142       616265..617248          -1      NP_012634.1    
NC_001142       619071..619679          -1      NP_012636.1    
NC_001142       622463..622927          -1      NP_012638.1    
NC_001142       629500..632856          -1      NP_012643.1    
NC_001142       635770..636621          -1      NP_012645.1    
NC_001142       638147..638890          -1      NP_012647.1    
NC_001142       643405..644016          -1      NP_012652.1    
NC_001142       644219..646405          -1      NP_012653.1    
NC_001142       652807..654153          -1      NP_012658.1    
NC_001142       654652..655878          -1      NP_012659.1    
NC_001142       656169..658604          -1      NP_012660.1    
NC_001142       658832..662974          -1      NP_012661.1    
NC_001142       663915..664934          -1      NP_012663.1    
NC_001142       665133..667052          -1      NP_012664.1    
NC_001142       673644..675767          -1      NP_012668.1    
NC_001142       675974..676693          -1      NP_012669.1    
NC_001142       677356..678621          -1      NP_012670.1    
NC_001142       678872..683200          -1      NP_116579.1    
NC_001142       689360..690439          -1      NP_012673.1    
NC_001142       690665..695611          -1      NP_012674.1    
NC_001142       698241..700529          -1      NP_012677.1    
NC_001142       701942..702713,702970..702983 -1      NP_012679.1    
NC_001142       708726..709622          -1      NP_012684.1    
NC_001142       712170..715655          -1      NP_012685.1    
NC_001142       728489..729511          -1      NP_012690.1    
NC_001142       737923..739731          -1      NP_012694.1    
NC_001142       742763..743914          -1      NP_012695.1    
NC_001142       11475..16124             1      NP_012313.1    
NC_001142       19497..21200             1      NP_012316.1    
NC_001142       21973..22563             1      NP_012317.1    
NC_001142       23133..23729             1      NP_012318.1    
NC_001142       26887..28596             1      NP_012321.1    
NC_001142       32163..33158             1      NP_012322.1    
NC_001142       36919..37734             1      NP_012325.1    
NC_001142       38005..39969             1      NP_012326.1    
NC_001142       53341..54183             1      NP_012332.1    
NC_001142       54379..56178             1      NP_012334.1    
NC_001142       60843..63488             1      NP_012337.1    
NC_001142       63804..67568             1      NP_012338.1    
NC_001142       69337..70878             1      NP_012341.1    
NC_001142       71365..72573             1      NP_012342.1    
NC_001142       73786..73795,74204..74610  1      NP_012344.1    
NC_001142       75932..75937,76324..76473  1      NP_012346.1    
NC_001142       80153..81913             1      NP_012349.1    
NC_001142       83446..83817             1      NP_012351.1    
NC_001142       84066..85334             1      NP_012352.1    
NC_001142       85658..87493             1      NP_012354.1    
NC_001142       88785..89114             1      NP_012356.1    
NC_001142       90784..91092,91410..91655  1      NP_012358.1    
NC_001142       95090..95920             1      NP_012361.1    
NC_001142       97731..99461             1      NP_012363.1    
NC_001142       105007..106065           1      NP_012368.1    
NC_001142       106427..106711           1      NP_012369.1    
NC_001142       117240..117782           1      NP_012374.1    
NC_001142       120444..121607           1      NP_012376.2    
NC_001142       137297..139288           1      NP_012386.1    
NC_001142       140355..141056           1      NP_012387.1    
NC_001142       143210..144619           1      NP_012389.1    
NC_001142       145078..145962           1      NP_012390.1    
NC_001142       146277..146591           1      NP_012391.1    
NC_001142       147019..147495           1      NP_012392.1    
NC_001142       150879..151544           1      NP_012395.1    
NC_001142       156087..156170           1      NP_878101.1    
NC_001142       158106..159335           1      NP_012401.1    
NC_001142       160537..161481           1      NP_012402.1    
NC_001142       161832..164084           1      NP_012403.1    
NC_001142       184420..185343           1      NP_012409.1    
NC_001142       189636..190163           1      NP_012413.1    
NC_001142       191559..192218           1      NP_012417.1    
NC_001142       192451..193386           1      NP_012418.1    
NC_001142       196206..197045           1      NP_012420.1    
NC_001142       197834..199078           1      NP_012422.1    
NC_001142       197834..198919,198921..203246  1      NP_012421.1    
NC_001142       205222..207366           1      NP_012423.1    
NC_001142       207794..209446           1      NP_012424.1    
NC_001142       221307..223244           1      NP_012429.1    
NC_001142       224972..226654           1      NP_012430.1    
NC_001142       227244..227693           1      NP_012431.1    
NC_001142       231218..233677           1      NP_012433.1    
NC_001142       237180..239003           1      NP_012435.1    
NC_001142       239331..241571           1      NP_012436.1    
NC_001142       241999..245175           1      NP_012437.1    
NC_001142       245508..246161           1      NP_012438.1    
NC_001142       246407..246892           1      NP_012439.2    
NC_001142       247171..251607           1      NP_012440.1    
NC_001142       257339..260863           1      NP_012443.1    
NC_001142       265842..268331           1      NP_012446.1    
NC_001142       268715..269731           1      NP_012447.1    
NC_001142       272743..274614           1      NP_012450.1    
NC_001142       278757..280571           1      NP_012452.1    
NC_001142       281101..283296           1      NP_012453.1    
NC_001142       293963..294061           1      NP_878104.1    
NC_001142       295161..298730           1      NP_012459.1    
NC_001142       303097..305034           1      NP_012462.1    
NC_001142       306048..307772           1      NP_012464.1    
NC_001142       316639..316896           1      NP_076894.1    
NC_001142       317200..319692           1      NP_012473.1    
NC_001142       319932..322073           1      NP_012474.1    
NC_001142       323302..324636           1      NP_012475.1    
NC_001142       324880..326106           1      NP_012476.1    
NC_001142       333273..334010           1      NP_012480.1    
NC_001142       334181..335617           1      NP_012481.1    
NC_001142       335814..336953           1      NP_012482.1    
NC_001142       338187..339185           1      NP_012483.1    
NC_001142       339703..342171           1      NP_012484.1    
NC_001142       342438..345659           1      NP_012485.1    
NC_001142       345889..347241           1      NP_012486.1    
NC_001142       352176..353531           1      NP_012489.1    
NC_001142       355940..357844           1      NP_012490.1    
NC_001142       360046..360819           1      NP_012492.1    
NC_001142       361165..365361           1      NP_012493.1    
NC_001142       365700..365700,365819..368289  1      NP_012494.1    
NC_001142       376578..377252           1      NP_012497.1    
NC_001142       378741..380012           1      NP_012498.1    
NC_001142       381243..383291           1      NP_012500.1    
NC_001142       383753..386065           1      NP_012501.1    
NC_001142       387573..388163           1      NP_012504.1    
NC_001142       392320..393519           1      NP_012508.1    
NC_001142       393883..395427           1      NP_012509.1    
NC_001142       402813..404861           1      NP_012515.2    
NC_001142       405504..407189           1      NP_012518.2    
NC_001142       407473..409077           1      NP_012520.1    
NC_001142       425072..431152           1      NP_012529.1    
NC_001142       432559..432915           1      NP_012531.1    
NC_001142       435078..435142,435259..435841  1      NP_012533.1    
NC_001142       436717..438525           1      NP_012534.1    
NC_001142       438779..440560           1      NP_012535.1    
NC_001142       445837..447939           1      NP_012538.1    
NC_001142       449116..450579           1      NP_012539.1    
NC_001142       450934..451848           1      NP_012540.1    
NC_001142       452344..453360           1      NP_012541.1    
NC_001142       456153..457688           1      NP_012543.1    
NC_001142       460296..461507           1      NP_012547.2    
NC_001142       461743..462339           1      NP_012548.1    
NC_001142       462635..464167           1      NP_012549.1    
NC_001142       469698..470027           1      NP_012556.2    
NC_001142       472674..473996           1      NP_012561.1    
NC_001142       472674..473975,473977..477942  1      NP_012560.1    
NC_001142       478258..479580           1      NP_012563.1    
NC_001142       478258..479558,479560..483526  1      NP_012562.1    
NC_001142       490995..492176           1      NP_012566.1    
NC_001142       496597..496923           1      NP_012568.1    
NC_001142       497269..500526           1      NP_012569.1    
NC_001142       503850..507215           1      NP_012573.1    
NC_001142       507660..509999           1      NP_012574.1    
NC_001142       513969..516203           1      NP_012576.1    
NC_001142       521962..523776           1      NP_012580.1    
NC_001142       526249..526578           1      NP_012582.1    
NC_001142       528611..529318           1      NP_012584.1    
NC_001142       529775..531280           1      NP_012585.1    
NC_001142       531976..533673           1      NP_012586.1    
NC_001142       533941..535665           1      NP_012587.1    
NC_001142       535970..537463           1      NP_012588.1    
NC_001142       538686..539180           1      NP_012589.1    
NC_001142       543976..544626           1      NP_012591.1    
NC_001142       545701..548157           1      NP_012593.1    
NC_001142       548673..549728           1      NP_012594.1    
NC_001142       550425..553232           1      NP_012595.1    
NC_001142       555109..555486           1      NP_012597.1    
NC_001142       555828..557516           1      NP_012598.1    
NC_001142       559330..566742           1      NP_012600.1    
NC_001142       567557..568618           1      NP_012602.1    
NC_001142       573009..573665           1      NP_012608.1    
NC_001142       573895..575085           1      NP_012609.1    
NC_001142       578774..580135           1      NP_012612.1    
NC_001142       580119..580261,580967..581153  1      NP_012613.1    
NC_001142       583647..584918           1      NP_012617.1    
NC_001142       585982..586314           1      NP_012619.1    
NC_001142       587632..590496           1      NP_012622.1    
NC_001142       598649..602995           1      NP_012625.2    
NC_001142       608222..608223,608499..608775  1      NP_012628.1    
NC_001142       609690..610658           1      NP_012629.1    
NC_001142       611112..611960           1      NP_012630.1    
NC_001142       612330..612848           1      NP_012631.1    
NC_001142       615490..616200           1      NP_012633.1    
NC_001142       618148..618948           1      NP_012635.1    
NC_001142       620668..622362           1      NP_012637.1    
NC_001142       623494..624516           1      NP_012639.1    
NC_001142       624751..626928           1      NP_012640.1    
NC_001142       627254..628240           1      NP_012641.1    
NC_001142       628627..628998           1      NP_012642.1    
NC_001142       633530..635596           1      NP_012644.1    
NC_001142       636945..637550           1      NP_012646.1    
NC_001142       637705..637724,637774..638083  1      NP_878107.1    
NC_001142       638574..638966           1      NP_012648.1    
NC_001142       639857..640366           1      NP_012649.1    
NC_001142       640740..641579           1      NP_012650.1    
NC_001142       641922..643283           1      NP_012651.1    
NC_001142       647041..647391           1      NP_012654.1    
NC_001142       647522..649057           1      NP_012655.1    
NC_001142       649691..651184           1      NP_012656.1    
NC_001142       651816..652493           1      NP_012657.1    
NC_001142       667559..669208           1      NP_012665.1    
NC_001142       669437..672583           1      NP_012666.1    
NC_001142       672906..673535           1      NP_012667.1    
NC_001142       676886..677149           1      NP_058168.1    
NC_001142       684482..689236           1      NP_012672.1    
NC_001142       695821..696864           1      NP_012675.1    
NC_001142       697056..698084           1      NP_012676.1    
NC_001142       700797..701606           1      NP_012678.1    
NC_001142       704111..705187           1      NP_012681.1    
NC_001142       705659..706789           1      NP_012682.1    
NC_001142       707075..708289           1      NP_012683.1    
NC_001142       717495..717545           1      NP_878108.1    
NC_001142       719581..721212           1      NP_012686.1    
NC_001142       722730..723815           1      NP_012687.1    
NC_001142       725699..726739           1      NP_012688.1    
NC_001142       727320..728186           1      NP_012689.1    
NC_001142       732355..734058           1      NP_012692.1    
NC_001142       735959..737032           1      NP_012693.1    
NC_001143       1811..2182              -1      NP_012698.1    
NC_001143       3504..5621              -1      NP_012700.1    
NC_001143       9092..11227             -1      NP_012702.1    
NC_001143       17359..18339            -1      NP_012704.1    
NC_001143       26828..30688            -1      NP_012707.1    
NC_001143       31083..31694            -1      NP_012708.1    
NC_001143       31961..34108            -1      NP_012709.1    
NC_001143       36700..38154            -1      NP_012711.1    
NC_001143       42424..46296            -1      NP_012713.1    
NC_001143       49007..49810            -1      NP_012716.1    
NC_001143       55936..63360            -1      NP_012719.2    
NC_001143       63931..67467            -1      NP_012721.1    
NC_001143       68274..70223            -1      NP_012723.2    
NC_001143       70739..73870            -1      NP_012724.1    
NC_001143       74937..75539            -1      NP_012725.1    
NC_001143       77263..78651            -1      NP_012727.1    
NC_001143       78871..79887            -1      NP_012728.1    
NC_001143       80165..80542            -1      NP_012729.1    
NC_001143       86230..88791            -1      NP_012733.1    
NC_001143       89289..91541            -1      NP_012734.1    
NC_001143       92749..93303            -1      NP_012735.1    
NC_001143       98400..98612            -1      NP_878109.1    
NC_001143       110469..112508          -1      NP_012742.1    
NC_001143       113220..114632          -1      NP_012743.1    
NC_001143       115505..117991          -1      NP_012745.1    
NC_001143       120385..122241          -1      NP_012747.1    
NC_001143       131293..133497          -1      NP_012753.1    
NC_001143       133726..134139          -1      NP_012754.1    
NC_001143       134514..135710          -1      NP_012755.1    
NC_001143       137937..140696          -1      NP_012756.1    
NC_001143       141799..142824          -1      NP_012757.1    
NC_001143       147635..148843          -1      NP_012760.1    
NC_001143       149391..150692          -1      NP_012761.1    
NC_001143       153821..154456          -1      NP_012763.1    
NC_001143       159461..161347          -1      NP_012767.1    
NC_001143       163647..164390          -1      NP_012770.1    
NC_001143       164922..165935          -1      NP_012771.1    
NC_001143       167617..168834          -1      NP_012773.1    
NC_001143       169212..171134          -1      NP_012774.1    
NC_001143       175848..176486          -1      NP_012778.1    
NC_001143       184808..185017          -1      NP_690844.1    
NC_001143       185291..185686          -1      NP_012784.1    
NC_001143       186467..188647          -1      NP_012787.1    
NC_001143       189131..191443          -1      NP_012788.1    
NC_001143       191680..193071          -1      NP_012789.1    
NC_001143       193575..194867          -1      NP_012790.1    
NC_001143       195289..196029          -1      NP_012792.1    
NC_001143       196350..200165          -1      NP_012793.1    
NC_001143       200530..201417          -1      NP_012794.1    
NC_001143       212141..212644          -1      NP_012800.1    
NC_001143       218216..218863          -1      NP_012803.1    
NC_001143       220990..222546          -1      NP_012806.1    
NC_001143       222998..224101          -1      NP_012808.1    
NC_001143       224373..225521          -1      NP_012809.1    
NC_001143       228585..229526          -1      NP_012812.1    
NC_001143       236793..236912          -1      NP_076898.1    
NC_001143       238831..242229          -1      NP_012817.1    
NC_001143       242866..245019          -1      NP_012818.1    
NC_001143       245784..247328          -1      NP_012819.1    
NC_001143       253343..255106          -1      NP_012822.1    
NC_001143       255347..256117          -1      NP_012823.1    
NC_001143       258718..258867          -1      NP_878110.1    
NC_001143       265790..269104          -1      NP_012831.1    
NC_001143       269363..270295          -1      NP_012832.1    
NC_001143       276834..277508          -1      NP_012836.1    
NC_001143       280670..281974          -1      NP_012841.1    
NC_001143       292601..293953          -1      NP_012848.1    
NC_001143       294255..295838          -1      NP_012849.1    
NC_001143       316082..316702          -1      NP_012858.1    
NC_001143       320660..321163          -1      NP_012860.1    
NC_001143       326053..327132          -1      NP_012863.1    
NC_001143       327763..329088          -1      NP_012864.1    
NC_001143       330501..333614          -1      NP_012866.1    
NC_001143       334057..334560          -1      NP_012867.1    
NC_001143       334966..335802          -1      NP_012868.1    
NC_001143       336182..338398          -1      NP_012869.1    
NC_001143       338827..339087          -1      NP_012870.1    
NC_001143       339313..340191          -1      NP_012872.1    
NC_001143       342497..345265          -1      NP_012874.1    
NC_001143       345720..346409          -1      NP_012875.2    
NC_001143       346859..348781          -1      NP_012876.1    
NC_001143       350920..352269          -1      NP_012878.1    
NC_001143       360702..361472          -1      NP_012884.1    
NC_001143       379708..381501          -1      NP_012893.1    
NC_001143       382359..384368          -1      NP_012896.1    
NC_001143       389023..389526          -1      NP_012899.1    
NC_001143       389883..391922          -1      NP_012900.1    
NC_001143       392169..392783          -1      NP_012901.1    
NC_001143       394369..396891          -1      NP_012903.1    
NC_001143       396987..398393          -1      NP_012904.1    
NC_001143       398475..401723          -1      NP_012905.1    
NC_001143       403223..403522          -1      NP_076899.1    
NC_001143       404833..406884          -1      NP_012908.1    
NC_001143       407108..407632          -1      NP_012909.1    
NC_001143       411262..416556          -1      NP_012911.1    
NC_001143       417151..417666          -1      NP_012912.1    
NC_001143       419798..420859          -1      NP_012914.1    
NC_001143       421067..425518          -1      NP_012915.1    
NC_001143       426938..428194          -1      NP_012917.1    
NC_001143       429841..430098,430240..430275 -1      NP_012919.1    
NC_001143       432736..434520          -1      NP_012921.1    
NC_001143       436740..437135          -1      NP_012923.1    
NC_001143       438420..439028          -1      NP_012925.1    
NC_001143       440251..442365          -1      NP_012926.1    
NC_001143       446442..447349,447454..447679 -1      NP_012929.2    
NC_001143       448164..449507          -1      NP_012930.1    
NC_001143       450066..450860          -1      NP_012931.2    
NC_001143       453995..456697          -1      NP_012934.1    
NC_001143       458567..460882          -1      NP_012935.1    
NC_001143       461278..462339          -1      NP_012936.1    
NC_001143       465010..465714          -1      NP_012939.1    
NC_001143       466604..468310          -1      NP_012940.1    
NC_001143       471337..472992          -1      NP_012942.1    
NC_001143       473366..475543          -1      NP_012943.1    
NC_001143       475859..477706          -1      NP_012944.1    
NC_001143       481814..482782          -1      NP_012947.1    
NC_001143       484787..487015          -1      NP_012949.1    
NC_001143       488381..489298          -1      NP_012951.1    
NC_001143       497220..499475          -1      NP_012954.1    
NC_001143       500986..506037          -1      NP_012956.1    
NC_001143       508344..510323          -1      NP_012962.1    
NC_001143       510552..511439          -1      NP_012963.1    
NC_001143       511641..512801          -1      NP_012964.2    
NC_001143       520539..521354          -1      NP_012969.1    
NC_001143       523060..523611          -1      NP_012971.2    
NC_001143       523865..524716          -1      NP_012972.1    
NC_001143       525029..526282          -1      NP_012974.1    
NC_001143       526472..526873          -1      NP_012975.1    
NC_001143       532192..533106          -1      NP_012978.1    
NC_001143       533709..534923          -1      NP_012979.1    
NC_001143       535289..547567          -1      NP_012980.1    
NC_001143       560431..561939          -1      NP_012989.1    
NC_001143       564941..565534          -1      NP_012991.1    
NC_001143       565755..566840          -1      NP_012992.1    
NC_001143       569970..570551          -1      NP_012994.1    
NC_001143       574576..575622          -1      NP_012997.1    
NC_001143       576077..577765          -1      NP_012998.1    
NC_001143       579469..580392          -1      NP_013001.1    
NC_001143       586431..588947          -1      NP_013005.1    
NC_001143       591148..592182          -1      NP_013007.1    
NC_001143       596063..596464          -1      NP_013009.1    
NC_001143       596697..598532          -1      NP_013010.1    
NC_001143       598736..599323          -1      NP_013011.1    
NC_001143       602837..603874          -1      NP_013013.2    
NC_001143       604047..605060          -1      NP_013014.1    
NC_001143       605275..608007          -1      NP_013015.1    
NC_001143       612307..613527          -1      NP_013018.1    
NC_001143       617638..618016,618385..618392 -1      NP_013020.1    
NC_001143       632664..634817          -1      NP_013024.1    
NC_001143       638539..639606          -1      NP_013026.2    
NC_001143       658354..660102          -1      NP_013031.1    
NC_001143       6108..7529               1      NP_012701.1    
NC_001143       14485..15708             1      NP_012703.1    
NC_001143       22234..24084             1      NP_012705.1    
NC_001143       25216..26160             1      NP_012706.1    
NC_001143       34544..36415             1      NP_012710.1    
NC_001143       39164..42238             1      NP_012712.1    
NC_001143       47158..47973             1      NP_012714.1    
NC_001143       48108..48956             1      NP_012715.2    
NC_001143       50052..53354             1      NP_012717.1    
NC_001143       53705..55603             1      NP_012718.1    
NC_001143       75826..77037             1      NP_012726.2    
NC_001143       81040..82644             1      NP_012730.1    
NC_001143       82952..83003,83080..83555  1      NP_012731.1    
NC_001143       84709..85908             1      NP_012732.1    
NC_001143       94504..96270             1      NP_012736.1    
NC_001143       96762..98162             1      NP_012737.1    
NC_001143       98726..99646             1      NP_012738.1    
NC_001143       100676..106831           1      NP_012739.1    
NC_001143       107321..108604           1      NP_012740.1    
NC_001143       109274..109582,109889..110134  1      NP_012741.1    
NC_001143       118798..120309           1      NP_012746.1    
NC_001143       122522..125548           1      NP_012748.1    
NC_001143       125764..127047           1      NP_012749.1    
NC_001143       127480..130266           1      NP_012750.1    
NC_001143       130639..131055           1      NP_012751.1    
NC_001143       144406..145383           1      NP_012758.1    
NC_001143       153274..153711           1      NP_012762.1    
NC_001143       154996..155276,155660..158186  1      NP_012765.2    
NC_001143       158619..158621,158972..159217  1      NP_012766.1    
NC_001143       161606..162340           1      NP_012768.1    
NC_001143       166549..167457           1      NP_012772.1    
NC_001143       171788..173866           1      NP_012776.1    
NC_001143       174218..175621           1      NP_012777.1    
NC_001143       176786..178177           1      NP_012779.1    
NC_001143       178520..179179           1      NP_012780.1    
NC_001143       179672..180268           1      NP_012781.1    
NC_001143       180784..182430           1      NP_012782.1    
NC_001143       182963..184549           1      NP_012783.1    
NC_001143       185988..186299           1      NP_012785.1    
NC_001143       203187..204899           1      NP_012795.1    
NC_001143       205353..207395           1      NP_012796.1    
NC_001143       207893..209776           1      NP_012797.1    
NC_001143       210239..211978           1      NP_012798.1    
NC_001143       213788..216346           1      NP_012801.1    
NC_001143       216990..217964           1      NP_012802.1    
NC_001143       219970..220620           1      NP_012805.1    
NC_001143       226216..228411           1      NP_012810.1    
NC_001143       231873..233537           1      NP_012813.1    
NC_001143       234072..235433           1      NP_012814.1    
NC_001143       235787..236716           1      NP_012815.1    
NC_001143       237182..238537           1      NP_012816.1    
NC_001143       248566..253122           1      NP_012821.1    
NC_001143       256415..257488           1      NP_012824.1    
NC_001143       258898..259176           1      NP_012826.1    
NC_001143       260777..261496           1      NP_012827.1    
NC_001143       261922..262758           1      NP_012828.1    
NC_001143       262994..263935           1      NP_012829.1    
NC_001143       264434..265453           1      NP_012830.1    
NC_001143       271523..272854           1      NP_012833.1    
NC_001143       273039..274688           1      NP_012834.1    
NC_001143       274928..276643           1      NP_012835.1    
NC_001143       277926..278309           1      NP_012837.1    
NC_001143       278768..279772           1      NP_012838.1    
NC_001143       280154..280504           1      NP_012839.1    
NC_001143       282536..282740,283067..284100  1      NP_012842.1    
NC_001143       284675..285853           1      NP_012843.1    
NC_001143       286248..288218           1      NP_012844.1    
NC_001143       288490..290697           1      NP_012845.1    
NC_001143       291098..292276           1      NP_012846.1    
NC_001143       296075..298720           1      NP_012850.1    
NC_001143       299227..301527           1      NP_012851.1    
NC_001143       304759..305529           1      NP_012852.1    
NC_001143       305856..306365           1      NP_012853.1    
NC_001143       306930..307472           1      NP_012854.1    
NC_001143       308851..309087           1      NP_878111.1    
NC_001143       309844..312723           1      NP_012855.1    
NC_001143       314457..314918           1      NP_012856.1    
NC_001143       317409..320318           1      NP_012859.1    
NC_001143       322873..324765           1      NP_012861.1    
NC_001143       325416..325757           1      NP_012862.1    
NC_001143       329811..330179           1      NP_012865.1    
NC_001143       340957..342018           1      NP_012873.1    
NC_001143       349108..350658           1      NP_012877.1    
NC_001143       353138..354724           1      NP_012879.1    
NC_001143       356393..357493           1      NP_012881.1    
NC_001143       358120..359211           1      NP_012882.1    
NC_001143       359787..360461           1      NP_012883.1    
NC_001143       362266..363861           1      NP_012885.1    
NC_001143       365248..368760           1      NP_012886.1    
NC_001143       369008..369364           1      NP_012887.1    
NC_001143       369534..371033           1      NP_012889.1    
NC_001143       371472..373748           1      NP_012890.1    
NC_001143       374148..374858           1      NP_012891.2    
NC_001143       375099..378215           1      NP_012892.1    
NC_001143       385401..386849           1      NP_012897.1    
NC_001143       387205..388548           1      NP_012898.1    
NC_001143       393364..394197           1      NP_012902.1    
NC_001143       402211..403161           1      NP_012906.1    
NC_001143       403745..404734           1      NP_012907.1    
NC_001143       408187..411126           1      NP_012910.1    
NC_001143       417953..419704           1      NP_012913.1    
NC_001143       425885..426595           1      NP_012916.1    
NC_001143       428945..429751           1      NP_012918.1    
NC_001143       431549..431677,432076..432363  1      NP_012920.1    
NC_001143       435223..436428           1      NP_012922.1    
NC_001143       437421..437480,437549..438187  1      NP_012924.2    
NC_001143       442875..444581           1      NP_012927.1    
NC_001143       445024..446370           1      NP_012928.1    
NC_001143       451077..451631           1      NP_012932.1    
NC_001143       451844..453721           1      NP_012933.1    
NC_001143       463602..464591           1      NP_012938.1    
NC_001143       469360..470982           1      NP_012941.1    
NC_001143       477981..478475           1      NP_012945.1    
NC_001143       478877..481624           1      NP_012946.1    
NC_001143       483062..484654           1      NP_012948.1    
NC_001143       487413..488261           1      NP_012950.1    
NC_001143       491007..493304           1      NP_012952.1    
NC_001143       493900..497196           1      NP_012953.1    
NC_001143       499924..500745           1      NP_012955.1    
NC_001143       506540..507349           1      NP_012959.1    
NC_001143       507581..508195           1      NP_012961.1    
NC_001143       514705..516513           1      NP_012965.1    
NC_001143       517840..518592           1      NP_012967.1    
NC_001143       518914..520266           1      NP_012968.1    
NC_001143       521657..522988           1      NP_012970.1    
NC_001143       527457..530126           1      NP_012976.1    
NC_001143       530588..531844           1      NP_012977.1    
NC_001143       547858..548733           1      NP_012981.1    
NC_001143       549090..551009           1      NP_012982.2    
NC_001143       551299..551322,551645..551884  1      NP_012983.1    
NC_001143       552820..554262           1      NP_012984.1    
NC_001143       554629..555816           1      NP_012985.1    
NC_001143       556160..556984           1      NP_012986.1    
NC_001143       557319..558596           1      NP_012987.1    
NC_001143       559308..560294           1      NP_012988.1    
NC_001143       562189..564780           1      NP_012990.1    
NC_001143       567560..569791           1      NP_012993.1    
NC_001143       571254..573035           1      NP_012995.1    
NC_001143       573216..574274           1      NP_012996.1    
NC_001143       578851..579318           1      NP_013000.1    
NC_001143       581925..583037           1      NP_013002.1    
NC_001143       583295..584386           1      NP_013003.1    
NC_001143       584594..586351           1      NP_013004.1    
NC_001143       590037..590999           1      NP_013006.1    
NC_001143       592467..595940           1      NP_013008.1    
NC_001143       599499..602714           1      NP_013012.1    
NC_001143       608588..610708           1      NP_013016.1    
NC_001143       611167..611907           1      NP_013017.2    
NC_001143       615372..617177           1      NP_013019.1    
NC_001143       619447..625074           1      NP_013021.1    
NC_001143       625506..625543,625619..625847  1      NP_878113.2    
NC_001143       626435..630022           1      NP_013022.1    
NC_001143       630790..632439           1      NP_013023.1    
NC_001143       635489..637924           1      NP_013025.1    
NC_001143       640106..642142           1      NP_013027.1    
NC_001143       645994..649503           1      NP_013028.1    
NC_001143       652718..656374           1      NP_013029.1    
NC_001143       656474..657394           1      NP_013030.1    
NC_001143       661080..662927           1      NP_013032.1    
NC_001144       585..3915,4015..4301    -1      NP_013033.1    
NC_001144       6120..9450,9550..9836   -1      NP_013034.1    
NC_001144       13083..13445            -1      NP_013036.1    
NC_001144       14648..16072            -1      NP_013037.1    
NC_001144       16639..17613            -1      NP_013038.1    
NC_001144       21138..21839            -1      NP_013040.1    
NC_001144       25756..26994            -1      NP_013043.1    
NC_001144       27409..28305            -1      NP_013044.1    
NC_001144       32894..35203            -1      NP_013046.1    
NC_001144       35502..35960            -1      NP_013047.1    
NC_001144       35911..36360            -1      NP_013048.1    
NC_001144       37332..39470            -1      NP_013049.1    
NC_001144       39803..40220,40400..40413 -1      NP_013050.1    
NC_001144       41279..46264            -1      NP_013052.1    
NC_001144       46713..47462            -1      NP_013054.1    
NC_001144       47858..48628            -1      NP_013055.1    
NC_001144       52086..52589            -1      NP_013058.1    
NC_001144       53130..53930            -1      NP_013059.1    
NC_001144       54210..63644            -1      NP_013060.1    
NC_001144       64061..65206            -1      NP_013061.1    
NC_001144       65774..66517            -1      NP_013062.1    
NC_001144       66744..68255            -1      NP_013064.1    
NC_001144       70632..73145            -1      NP_013066.1    
NC_001144       74269..76746            -1      NP_013068.1    
NC_001144       77151..80204            -1      NP_013069.1    
NC_001144       95565..97484            -1      NP_013076.1    
NC_001144       97996..98835            -1      NP_013077.1    
NC_001144       99043..100200           -1      NP_013078.1    
NC_001144       105685..107898          -1      NP_013081.1    
NC_001144       108675..108971          -1      NP_013082.1    
NC_001144       109901..111574          -1      NP_013083.1    
NC_001144       122074..124713          -1      NP_013088.1    
NC_001144       129329..130612          -1      NP_013091.1    
NC_001144       131204..131413          -1      NP_013092.1    
NC_001144       134301..136298          -1      NP_013094.1    
NC_001144       137939..140545          -1      NP_013096.1    
NC_001144       151388..153976          -1      NP_013101.1    
NC_001144       154342..156333          -1      NP_013102.1    
NC_001144       156854..157729          -1      NP_013103.1    
NC_001144       157933..159504          -1      NP_013104.1    
NC_001144       161754..163892          -1      NP_013106.1    
NC_001144       165576..166082          -1      NP_013108.1    
NC_001144       167319..167801          -1      NP_013110.1    
NC_001144       169981..170280          -1      NP_013112.2    
NC_001144       172267..174981          -1      NP_013114.1    
NC_001144       176801..177415          -1      NP_013116.1    
NC_001144       178706..179605          -1      NP_013118.1    
NC_001144       181788..183404          -1      NP_013120.1    
NC_001144       184173..184925          -1      NP_013122.1    
NC_001144       185497..187128          -1      NP_013123.1    
NC_001144       187664..193282          -1      NP_013124.1    
NC_001144       195451..196473          -1      NP_013126.1    
NC_001144       196830..198086          -1      NP_013127.2    
NC_001144       199541..201316          -1      NP_013128.1    
NC_001144       201977..202591          -1      NP_013129.1    
NC_001144       210513..211934          -1      NP_013134.1    
NC_001144       212370..214457          -1      NP_013135.1    
NC_001144       215441..218908          -1      NP_013136.1    
NC_001144       221522..222133          -1      NP_013137.1    
NC_001144       222686..223060          -1      NP_013138.1    
NC_001144       224922..225173          -1      NP_013139.1    
NC_001144       225427..228597          -1      NP_013140.1    
NC_001144       228909..229583          -1      NP_013141.1    
NC_001144       229967..230452          -1      NP_013143.1    
NC_001144       231703..232014          -1      NP_013144.1    
NC_001144       232391..234082          -1      NP_013145.1    
NC_001144       235038..237704          -1      NP_013146.1    
NC_001144       238002..238814          -1      NP_013147.1    
NC_001144       239348..241408          -1      NP_013148.1    
NC_001144       243887..245173          -1      NP_013150.1    
NC_001144       245588..246073          -1      NP_013151.1    
NC_001144       246325..246978          -1      NP_013152.1    
NC_001144       248101..248427          -1      NP_013154.1    
NC_001144       248718..250861,250949..250979 -1      NP_013155.2    
NC_001144       251273..253081          -1      NP_013156.1    
NC_001144       257993..259402          -1      NP_013159.1    
NC_001144       259739..260548          -1      NP_013160.1    
NC_001144       266374..266919          -1      NP_013166.1    
NC_001144       267814..270711          -1      NP_013168.1    
NC_001144       271631..273916          -1      NP_013170.1    
NC_001144       274142..275212          -1      NP_013171.1    
NC_001144       275379..278627          -1      NP_013172.1    
NC_001144       281020..281622          -1      NP_013174.1    
NC_001144       281957..282457          -1      NP_013175.1    
NC_001144       285737..286468,286558..286560 -1      NP_013179.1    
NC_001144       292395..293573          -1      NP_013183.1    
NC_001144       294092..296095          -1      NP_013184.1    
NC_001144       296590..300252          -1      NP_013185.1    
NC_001144       300674..301990          -1      NP_013186.1    
NC_001144       306856..315732          -1      NP_013188.1    
NC_001144       318238..320016          -1      NP_013190.1    
NC_001144       326514..327259,327401..327416 -1      NP_013194.2    
NC_001144       327731..329239          -1      NP_013195.1    
NC_001144       329678..332116          -1      NP_013196.1    
NC_001144       336232..337266          -1      NP_013198.1    
NC_001144       337528..339474          -1      NP_013199.1    
NC_001144       339745..340929          -1      NP_013200.1    
NC_001144       342971..343768          -1      NP_013203.1    
NC_001144       343990..345942          -1      NP_013204.1    
NC_001144       347048..348181          -1      NP_013206.1    
NC_001144       349007..363739          -1      NP_013207.1    
NC_001144       366668..368125          -1      NP_013209.1    
NC_001144       369698..370099          -1      NP_013211.1    
NC_001144       374945..377239          -1      NP_013215.1    
NC_001144       382472..384535          -1      NP_013218.1    
NC_001144       384726..385409          -1      NP_013219.1    
NC_001144       386512..388221          -1      NP_013221.1    
NC_001144       388745..390271          -1      NP_013222.1    
NC_001144       394766..395521          -1      NP_013227.1    
NC_001144       395759..398320          -1      NP_013228.1    
NC_001144       402795..404063          -1      NP_013231.1    
NC_001144       404511..406823          -1      NP_013232.1    
NC_001144       407284..408156          -1      NP_013233.1    
NC_001144       415802..416659          -1      NP_013237.1    
NC_001144       421543..423474          -1      NP_013240.1    
NC_001144       429678..432017          -1      NP_013245.1    
NC_001144       432824..433726          -1      NP_013247.1    
NC_001144       434159..434464          -1      NP_013248.1    
NC_001144       437632..439824          -1      NP_013250.1    
NC_001144       441716..442738          -1      NP_013252.1    
NC_001144       442959..444689          -1      NP_013253.1    
NC_001144       445525..447576          -1      NP_013254.1    
NC_001144       447983..448315          -1      NP_013255.1    
NC_001144       462523..462672          -1      NP_878121.1    
NC_001144       468828..468959          -1      NP_001018034.1 
NC_001144       469318..470406          -1      NP_013256.1    
NC_001144       472480..472611          -1      NP_001018035.1 
NC_001144       472970..474058          -1      NP_013258.1    
NC_001144       476334..480296,480298..481602 -1      NP_058169.1    
NC_001144       480280..481602          -1      NP_058170.1    
NC_001144       482060..482191          -1      NP_001018036.1 
NC_001144       482550..483638          -1      NP_013259.1    
NC_001144       485712..485843          -1      NP_001018037.1 
NC_001144       486202..487290          -1      NP_001018038.1 
NC_001144       491868..493256          -1      NP_013264.1    
NC_001144       494496..495260          -1      NP_013266.1    
NC_001144       495431..498046          -1      NP_013267.1    
NC_001144       499580..500272          -1      NP_013269.1    
NC_001144       500581..501051          -1      NP_013271.1    
NC_001144       501262..502164          -1      NP_013273.1    
NC_001144       507799..510234          -1      NP_013277.1    
NC_001144       513164..513823          -1      NP_013279.1    
NC_001144       514110..514715          -1      NP_013280.1    
NC_001144       516680..517672          -1      NP_013282.1    
NC_001144       520545..522014          -1      NP_013284.1    
NC_001144       530799..534395          -1      NP_013290.1    
NC_001144       538794..539591          -1      NP_013293.1    
NC_001144       540011..540538          -1      NP_013294.1    
NC_001144       540811..541575          -1      NP_013295.1    
NC_001144       541939..543306          -1      NP_013296.1    
NC_001144       547855..548679,548766..548771 -1      NP_013300.2    
NC_001144       549513..550295          -1      NP_013302.1    
NC_001144       550652..551962          -1      NP_013304.1    
NC_001144       552726..553679          -1      NP_013306.2    
NC_001144       560799..561734          -1      NP_013310.1    
NC_001144       563794..564456,564516..564533 -1      NP_013312.2    
NC_001144       564862..566283          -1      NP_013313.1    
NC_001144       566656..567924          -1      NP_013314.1    
NC_001144       570778..571860          -1      NP_013316.1    
NC_001144       572098..573213          -1      NP_013317.1    
NC_001144       573468..573920          -1      NP_013319.1    
NC_001144       578364..579026          -1      NP_013322.1    
NC_001144       579320..581773          -1      NP_013323.1    
NC_001144       582235..585492          -1      NP_013324.1    
NC_001144       587697..588920          -1      NP_013326.1    
NC_001144       590564..592045          -1      NP_013328.1    
NC_001144       600021..602465          -1      NP_013329.1    
NC_001144       604214..604789          -1      NP_013330.1    
NC_001144       605760..607121          -1      NP_013332.1    
NC_001144       607427..609526          -1      NP_013334.1    
NC_001144       616334..617320          -1      NP_013340.1    
NC_001144       622920..623885          -1      NP_013343.1    
NC_001144       625170..626333          -1      NP_013345.1    
NC_001144       626504..626932          -1      NP_013346.1    
NC_001144       628686..633356          -1      NP_013348.1    
NC_001144       644406..644975          -1      NP_013355.1    
NC_001144       663286..665004          -1      NP_013360.1    
NC_001144       668246..668893          -1      NP_013363.1    
NC_001144       669470..669664          -1      NP_013364.1    
NC_001144       673830..673946          -1      NP_878129.1    
NC_001144       674429..675457          -1      NP_013367.1    
NC_001144       675621..677726          -1      NP_013368.1    
NC_001144       683674..687204          -1      NP_013374.1    
NC_001144       689085..691031          -1      NP_013375.1    
NC_001144       695048..696832          -1      NP_013378.1    
NC_001144       697158..699497          -1      NP_013379.1    
NC_001144       700001..704026          -1      NP_013380.1    
NC_001144       704495..704962          -1      NP_013383.1    
NC_001144       706200..707042          -1      NP_013386.1    
NC_001144       708170..708340          -1      NP_878130.1    
NC_001144       708450..710138          -1      NP_013388.1    
NC_001144       710993..712060          -1      NP_013389.1    
NC_001144       712539..712727,713158..713160 -1      NP_013390.1    
NC_001144       713482..714906          -1      NP_013391.1    
NC_001144       717147..717980          -1      NP_013393.1    
NC_001144       718319..719464          -1      NP_013394.1    
NC_001144       719791..720372          -1      NP_013395.1    
NC_001144       720773..721432          -1      NP_013396.1    
NC_001144       722001..722375          -1      NP_013398.1    
NC_001144       724723..725418          -1      NP_013401.1    
NC_001144       735214..737550          -1      NP_013407.1    
NC_001144       738163..743865          -1      NP_013408.1    
NC_001144       746850..747113          -1      NP_878131.1    
NC_001144       749036..751771          -1      NP_013412.1    
NC_001144       752226..756995          -1      NP_013413.1    
NC_001144       757639..758835          -1      NP_013415.1    
NC_001144       760357..760644          -1      NP_878132.1    
NC_001144       760357..762342          -1      NP_013417.2    
NC_001144       762575..764137          -1      NP_013418.1    
NC_001144       765266..766073,766130..766181,766250..766358 -1      NP_013420.2    
NC_001144       769318..771684          -1      NP_013423.1    
NC_001144       776584..777864          -1      NP_013425.1    
NC_001144       778173..778952          -1      NP_013427.1    
NC_001144       781143..781379          -1      NP_013429.1    
NC_001144       783127..783387          -1      NP_013431.1    
NC_001144       795573..795899          -1      NP_013437.1    
NC_001144       799697..802396          -1      NP_013440.1    
NC_001144       802653..805106          -1      NP_013441.1    
NC_001144       822287..822592          -1      NP_013450.1    
NC_001144       823827..826412          -1      NP_013451.1    
NC_001144       826976..827872          -1      NP_013452.1    
NC_001144       829488..830363          -1      NP_013455.1    
NC_001144       836349..837356          -1      NP_013458.1    
NC_001144       838065..839252          -1      NP_013459.1    
NC_001144       847387..849123          -1      NP_013465.1    
NC_001144       849382..849678          -1      NP_878134.1    
NC_001144       852494..853150          -1      NP_013467.1    
NC_001144       861717..862253          -1      NP_013474.1    
NC_001144       868661..871366          -1      NP_013477.1    
NC_001144       872825..873553          -1      NP_013480.1    
NC_001144       873745..874791          -1      NP_013481.1    
NC_001144       875735..877177          -1      NP_013482.1    
NC_001144       882067..884751          -1      NP_013486.1    
NC_001144       888851..892900          -1      NP_013488.1    
NC_001144       892992..893390          -1      NP_013489.1    
NC_001144       896374..897672          -1      NP_013491.1    
NC_001144       899577..902660          -1      NP_013493.2    
NC_001144       904749..906305          -1      NP_013496.1    
NC_001144       909729..909965          -1      NP_013499.1    
NC_001144       910235..912310          -1      NP_013500.1    
NC_001144       912550..914892          -1      NP_013501.1    
NC_001144       915156..919019          -1      NP_013502.1    
NC_001144       919536..921596          -1      NP_013503.1    
NC_001144       922618..924447          -1      NP_013505.1    
NC_001144       931063..931347,931697..931753 -1      NP_013510.1    
NC_001144       932204..932353          -1      NP_878135.1    
NC_001144       933882..934250          -1      NP_013512.1    
NC_001144       934411..937230          -1      NP_013513.1    
NC_001144       950263..950469          -1      NP_878136.1    
NC_001144       953349..954140          -1      NP_013518.1    
NC_001144       954255..954593          -1      NP_013519.1    
NC_001144       956910..958091          -1      NP_013522.1    
NC_001144       965086..965556          -1      NP_013525.1    
NC_001144       971913..973166          -1      NP_013527.1    
NC_001144       1000338..1001699        -1      NP_013535.1    
NC_001144       1004343..1006004        -1      NP_013537.1    
NC_001144       1007417..1011241        -1      NP_013540.1    
NC_001144       1011618..1012019        -1      NP_013541.1    
NC_001144       1013905..1014174        -1      NP_013543.1    
NC_001144       1015564..1017693        -1      NP_013545.1    
NC_001144       1018137..1018904        -1      NP_013546.1    
NC_001144       1019311..1022247        -1      NP_013547.1    
NC_001144       1026852..1027889        -1      NP_013552.1    
NC_001144       1039267..1041363        -1      NP_013557.1    
NC_001144       1041796..1042983        -1      NP_013558.1    
NC_001144       1055809..1056768        -1      NP_013562.1    
NC_001144       1059754..1060884        -1      NP_013565.1    
NC_001144       1071591..1071707        -1      NP_878137.1    
NC_001144       5605..5775               1      NP_878115.1    
NC_001144       17956..19707             1      NP_013039.1    
NC_001144       23569..25296             1      NP_013042.1    
NC_001144       30109..31704             1      NP_013045.1    
NC_001144       40665..41204             1      NP_013051.1    
NC_001144       49937..51946             1      NP_013057.1    
NC_001144       68579..70477             1      NP_013065.1    
NC_001144       73408..74100             1      NP_013067.1    
NC_001144       81460..83709             1      NP_013071.1    
NC_001144       84803..86563             1      NP_013072.1    
NC_001144       87402..88154             1      NP_013073.1    
NC_001144       88622..91348             1      NP_013074.1    
NC_001144       94746..95120             1      NP_013075.1    
NC_001144       100946..105346           1      NP_013079.1    
NC_001144       116431..121110           1      NP_013086.1    
NC_001144       121321..121647           1      NP_013087.1    
NC_001144       125533..127254           1      NP_013089.1    
NC_001144       127522..128991           1      NP_013090.1    
NC_001144       131728..133986           1      NP_013093.1    
NC_001144       136344..136520           1      NP_878116.1    
NC_001144       136585..137865           1      NP_013095.1    
NC_001144       141072..142922           1      NP_013097.1    
NC_001144       143200..146040           1      NP_013098.1    
NC_001144       146290..147600           1      NP_013099.1    
NC_001144       147889..150162           1      NP_013100.1    
NC_001144       160048..161433           1      NP_013105.1    
NC_001144       164391..165401           1      NP_013107.1    
NC_001144       166536..167135           1      NP_013109.1    
NC_001144       169102..169677           1      NP_013111.1    
NC_001144       171338..171763           1      NP_013113.1    
NC_001144       175226..176743           1      NP_013115.1    
NC_001144       177607..178620           1      NP_013117.1    
NC_001144       180287..181480           1      NP_013119.1    
NC_001144       183622..184161           1      NP_013121.1    
NC_001144       194453..195175           1      NP_013125.1    
NC_001144       203291..204082           1      NP_013130.1    
NC_001144       204226..204786           1      NP_013131.1    
NC_001144       204992..208501           1      NP_013132.1    
NC_001144       208762..210270           1      NP_013133.1    
NC_001144       242233..242322,242682..243350  1      NP_013149.1    
NC_001144       247202..247954           1      NP_013153.1    
NC_001144       253862..254959           1      NP_013157.1    
NC_001144       255307..257856           1      NP_013158.1    
NC_001144       260980..262767           1      NP_013161.1    
NC_001144       263195..263206,263596..263949  1      NP_013162.1    
NC_001144       264158..265255           1      NP_013164.1    
NC_001144       265457..266278           1      NP_013165.1    
NC_001144       267170..267724           1      NP_013167.1    
NC_001144       271009..271464           1      NP_013169.1    
NC_001144       278863..280944           1      NP_013173.1    
NC_001144       282928..283593           1      NP_013176.1    
NC_001144       283873..285624           1      NP_013178.1    
NC_001144       286821..287675           1      NP_013180.1    
NC_001144       287917..289251           1      NP_013181.1    
NC_001144       290213..291937           1      NP_013182.1    
NC_001144       302244..306500           1      NP_013187.1    
NC_001144       316108..317952           1      NP_013189.1    
NC_001144       320702..322081           1      NP_013191.1    
NC_001144       322298..323179           1      NP_013192.1    
NC_001144       323545..326226           1      NP_013193.1    
NC_001144       332591..336034           1      NP_013197.1    
NC_001144       341326..341589           1      NP_076901.1    
NC_001144       341811..342854           1      NP_013201.1    
NC_001144       346586..346981           1      NP_013205.1    
NC_001144       364117..365331           1      NP_013208.1    
NC_001144       368782..369312           1      NP_013210.1    
NC_001144       371621..372928           1      NP_013214.1    
NC_001144       377986..380565           1      NP_013216.1    
NC_001144       380823..382253           1      NP_013217.1    
NC_001144       385535..386176           1      NP_013220.1    
NC_001144       393485..393895           1      NP_013226.1    
NC_001144       398531..398533,398628..399434  1      NP_013229.1    
NC_001144       399658..402489           1      NP_013230.1    
NC_001144       408446..410194           1      NP_013234.1    
NC_001144       410724..412415           1      NP_013235.1    
NC_001144       413282..415528           1      NP_013236.1    
NC_001144       417007..418110           1      NP_013238.1    
NC_001144       418438..421395           1      NP_013239.1    
NC_001144       423684..424775           1      NP_013242.1    
NC_001144       425187..426617           1      NP_013243.1    
NC_001144       427330..429387           1      NP_013244.1    
NC_001144       432169..432774           1      NP_013246.1    
NC_001144       434642..437398           1      NP_013249.1    
NC_001144       440468..441289           1      NP_013251.1    
NC_001144       454697..455071           1      NP_690845.1    
NC_001144       472114..472458           1      NP_757337.1    
NC_001144       475765..475977           1      NP_878124.1    
NC_001144       481874..482038           1      NP_878125.1    
NC_001144       485346..485690           1      NP_757338.1    
NC_001144       488998..489342           1      NP_757339.1    
NC_001144       489574..489930           1      NP_013263.1    
NC_001144       490407..490595           1      NP_878128.1    
NC_001144       493885..494391           1      NP_013265.1    
NC_001144       498949..499407           1      NP_013268.1    
NC_001144       502423..504249           1      NP_013274.1    
NC_001144       504593..505831           1      NP_013275.1    
NC_001144       506136..507587           1      NP_013276.1    
NC_001144       511056..512942           1      NP_013278.1    
NC_001144       515264..516412           1      NP_013281.1    
NC_001144       517942..520353           1      NP_013283.1    
NC_001144       522665..522671,523031..523290  1      NP_013286.1    
NC_001144       523634..524392           1      NP_013287.1    
NC_001144       524867..527947           1      NP_013288.1    
NC_001144       528302..530389           1      NP_013289.1    
NC_001144       535216..536691           1      NP_013291.1    
NC_001144       537274..538434           1      NP_013292.1    
NC_001144       543970..545700           1      NP_013297.1    
NC_001144       546099..547613           1      NP_013298.1    
NC_001144       549014..549358           1      NP_013301.1    
NC_001144       552272..552607           1      NP_013305.1    
NC_001144       554580..556421           1      NP_013307.1    
NC_001144       556790..559291           1      NP_013308.1    
NC_001144       559553..560446           1      NP_013309.1    
NC_001144       562010..563392           1      NP_013311.1    
NC_001144       568569..570629           1      NP_013315.1    
NC_001144       574153..576339           1      NP_013320.1    
NC_001144       576827..577795           1      NP_013321.1    
NC_001144       586466..587575           1      NP_013325.1    
NC_001144       589356..590543           1      NP_013327.1    
NC_001144       593440..594762           1      NP_058172.1    
NC_001144       593440..594744,594746..598708  1      NP_058171.1    
NC_001144       609785..611755           1      NP_013335.1    
NC_001144       612369..614165           1      NP_013338.1    
NC_001144       614757..616193           1      NP_013339.1    
NC_001144       617535..620162           1      NP_013341.1    
NC_001144       620475..622823           1      NP_013342.1    
NC_001144       624205..625023           1      NP_013344.1    
NC_001144       627120..628199           1      NP_013347.1    
NC_001144       634254..636086           1      NP_013349.1    
NC_001144       636782..639916           1      NP_013350.1    
NC_001144       640319..641023           1      NP_013351.1    
NC_001144       641466..642059           1      NP_013352.1    
NC_001144       642629..644338           1      NP_013354.1    
NC_001144       646417..650925           1      NP_013357.1    
NC_001144       651119..652441           1      NP_058173.1    
NC_001144       658828..659793           1      NP_013358.1    
NC_001144       660718..662835           1      NP_013359.1    
NC_001144       665846..667909           1      NP_013361.1    
NC_001144       670342..672825           1      NP_013365.1    
NC_001144       673133..673336           1      NP_013366.1    
NC_001144       678214..679926           1      NP_013369.1    
NC_001144       680202..680846           1      NP_013370.1    
NC_001144       681188..682240           1      NP_013372.1    
NC_001144       682739..683563           1      NP_013373.1    
NC_001144       691557..693884           1      NP_013376.1    
NC_001144       694380..694384,694475..694802  1      NP_013377.1    
NC_001144       705188..706132           1      NP_013385.1    
NC_001144       707362..708147           1      NP_013387.1    
NC_001144       715091..717028           1      NP_013392.1    
NC_001144       724046..724435           1      NP_013400.1    
NC_001144       726071..728053           1      NP_013402.1    
NC_001144       728957..730303           1      NP_013403.1    
NC_001144       730827..731561           1      NP_013404.1    
NC_001144       732544..733878           1      NP_013406.1    
NC_001144       744153..744155,744290..744853  1      NP_013409.1    
NC_001144       745622..746527           1      NP_013410.1    
NC_001144       747939..748877           1      NP_013411.1    
NC_001144       759385..759412,759567..760243  1      NP_013416.1    
NC_001144       764808..765269           1      NP_013419.1    
NC_001144       766542..769196           1      NP_013422.1    
NC_001144       771940..776304           1      NP_013424.1    
NC_001144       779215..780786           1      NP_013428.1    
NC_001144       782174..782896           1      NP_013430.1    
NC_001144       784913..786118           1      NP_013432.1    
NC_001144       786731..787333           1      NP_013433.1    
NC_001144       787664..789679           1      NP_013434.1    
NC_001144       790676..791806           1      NP_013436.1    
NC_001144       797430..799592           1      NP_013439.1    
NC_001144       805887..806825           1      NP_013444.1    
NC_001144       807385..808818           1      NP_013445.1    
NC_001144       809997..815627           1      NP_013446.1    
NC_001144       815810..815983           1      NP_878133.1    
NC_001144       816094..817761           1      NP_013447.1    
NC_001144       819312..819330,819778..820142  1      NP_013448.1    
NC_001144       820511..822040           1      NP_013449.1    
NC_001144       828729..829379           1      NP_013454.1    
NC_001144       831115..833538           1      NP_013456.1    
NC_001144       834351..836162           1      NP_013457.1    
NC_001144       840320..840913           1      NP_013460.1    
NC_001144       841330..843999           1      NP_013461.1    
NC_001144       844281..845729           1      NP_013463.1    
NC_001144       846102..847421           1      NP_013464.1    
NC_001144       849865..852018           1      NP_013466.1    
NC_001144       853460..853717           1      NP_076903.1    
NC_001144       854061..854390           1      NP_013468.1    
NC_001144       856441..856573,857057..857316  1      NP_013471.1    
NC_001144       857539..859335           1      NP_013472.1    
NC_001144       859551..861524           1      NP_013473.1    
NC_001144       862713..866783           1      NP_013475.1    
NC_001144       867353..868390           1      NP_013476.1    
NC_001144       871696..872727           1      NP_013479.1    
NC_001144       878282..879508           1      NP_013484.1    
NC_001144       879723..881924           1      NP_013485.1    
NC_001144       885288..888632           1      NP_013487.1    
NC_001144       893628..896270           1      NP_013490.1    
NC_001144       898651..898821           1      NP_013492.1    
NC_001144       903066..903404           1      NP_013494.1    
NC_001144       903724..904440           1      NP_013495.1    
NC_001144       907079..907918           1      NP_013497.1    
NC_001144       907950..909398           1      NP_013498.1    
NC_001144       925566..927617           1      NP_013507.1    
NC_001144       928741..929598           1      NP_013508.1    
NC_001144       929787..930890           1      NP_013509.1    
NC_001144       932965..933654           1      NP_013511.1    
NC_001144       937538..940978           1      NP_013514.1    
NC_001144       941480..942796           1      NP_058175.1    
NC_001144       941480..942772,942774..946793  1      NP_058174.1    
NC_001144       947250..947975           1      NP_013515.1    
NC_001144       948365..949189           1      NP_013516.1    
NC_001144       951152..953179           1      NP_013517.1    
NC_001144       955006..956706           1      NP_013521.1    
NC_001144       958424..962731           1      NP_013523.1    
NC_001144       963781..964875           1      NP_013524.1    
NC_001144       965893..971691           1      NP_013526.1    
NC_001144       973391..975517           1      NP_013528.1    
NC_001144       982890..986813           1      NP_013529.1    
NC_001144       987058..987137,987209..988109  1      NP_013530.1    
NC_001144       988424..990436           1      NP_013531.1    
NC_001144       990773..992728           1      NP_013533.1    
NC_001144       993430..1000125          1      NP_013534.1    
NC_001144       1002553..1004124         1      NP_013536.1    
NC_001144       1006374..1006991         1      NP_013539.2    
NC_001144       1012497..1013771         1      NP_013542.1    
NC_001144       1014487..1015446         1      NP_013544.1    
NC_001144       1022621..1023967         1      NP_013548.1    
NC_001144       1024185..1024568,1024651..1024833  1      NP_013550.2    
NC_001144       1025210..1026511         1      NP_013551.1    
NC_001144       1028849..1028863,1029248..1029763  1      NP_013553.1    
NC_001144       1030829..1032007         1      NP_013554.1    
NC_001144       1032623..1035760         1      NP_013555.1    
NC_001144       1036089..1038749         1      NP_013556.1    
NC_001144       1043995..1051881         1      NP_013559.1    
NC_001144       1053626..1054540         1      NP_013560.1    
NC_001144       1055067..1055681         1      NP_013561.1    
NC_001144       1057331..1058515         1      NP_013564.1    
NC_001144       1062916..1063278         1      NP_013566.1    
NC_001144       1065953..1066561         1      NP_013567.1    
NC_001144       1066569..1067081,1067361..1067498  1      NP_013569.1    
NC_001144       1067084..1071232         1      NP_013571.1    
NC_001144       1072505..1077895         1      NP_013572.1    
NC_001145       461..3791,3891..4684    -1      NP_013573.1    
NC_001145       11484..13175            -1      NP_013576.1    
NC_001145       14542..14754            -1      NP_013577.1    
NC_001145       15136..16677            -1      NP_013578.1    
NC_001145       19061..20536            -1      NP_013580.1    
NC_001145       20762..21700            -1      NP_013581.1    
NC_001145       22049..23361,23660..23684 -1      NP_013582.1    
NC_001145       24038..25801            -1      NP_013583.1    
NC_001145       28266..29807            -1      NP_013586.1    
NC_001145       40187..41794            -1      NP_013592.1    
NC_001145       42043..43575            -1      NP_013593.1    
NC_001145       50031..50954            -1      NP_013597.1    
NC_001145       55265..56269            -1      NP_013600.2    
NC_001145       57866..58687            -1      NP_013602.1    
NC_001145       58939..62322            -1      NP_013603.1    
NC_001145       62582..67549            -1      NP_013604.1    
NC_001145       69735..70088            -1      NP_013607.1    
NC_001145       74398..77040            -1      NP_013610.1    
NC_001145       78335..79690            -1      NP_013612.1    
NC_001145       81481..82113            -1      NP_013614.1    
NC_001145       85987..86739            -1      NP_013618.1    
NC_001145       87123..90731            -1      NP_013619.1    
NC_001145       94431..95369            -1      NP_013623.1    
NC_001145       95791..97371            -1      NP_013624.1    
NC_001145       97941..99259,99376..99400 -1      NP_013625.1    
NC_001145       99794..101050           -1      NP_013627.1    
NC_001145       103983..104162          -1      NP_013629.1    
NC_001145       112513..115347          -1      NP_013635.1    
NC_001145       115734..118898          -1      NP_013636.1    
NC_001145       120089..121324          -1      NP_013637.1    
NC_001145       123227..123742,124158..124172 -1      NP_013638.1    
NC_001145       124730..129367          -1      NP_013639.1    
NC_001145       129749..131572          -1      NP_013640.1    
NC_001145       139063..140090,140184..140214 -1      NP_013644.1    
NC_001145       140424..141533          -1      NP_013645.1    
NC_001145       145139..145876          -1      NP_013647.1    
NC_001145       147505..148683          -1      NP_013649.1    
NC_001145       148953..151532          -1      NP_013650.1    
NC_001145       153219..158258          -1      NP_013652.1    
NC_001145       162194..163308,163717..164176 -1      NP_013656.1    
NC_001145       165533..167308          -1      NP_013658.1    
NC_001145       167623..167781          -1      NP_878139.1    
NC_001145       169116..169754          -1      NP_013659.1    
NC_001145       174220..178305          -1      NP_013663.1    
NC_001145       180017..181075          -1      NP_013666.1    
NC_001145       190244..191767          -1      NP_013669.1    
NC_001145       194913..195755          -1      NP_013671.1    
NC_001145       202775..204103          -1      NP_013674.1    
NC_001145       204386..205408          -1      NP_013675.1    
NC_001145       206428..208860          -1      NP_013677.1    
NC_001145       212515..213930          -1      NP_013680.2    
NC_001145       222987..223380,223782..223828 -1      NP_013686.1    
NC_001145       224406..225239,225339..225365 -1      NP_013687.1    
NC_001145       226994..228664          -1      NP_013689.1    
NC_001145       229734..230813          -1      NP_013691.1    
NC_001145       234771..235952          -1      NP_013694.1    
NC_001145       239458..241536          -1      NP_013696.1    
NC_001145       241989..243029          -1      NP_013697.1    
NC_001145       246895..247428          -1      NP_013702.1    
NC_001145       251304..251516          -1      NP_013705.1    
NC_001145       251839..252990          -1      NP_013706.1    
NC_001145       253162..253272          -1      NP_076904.1    
NC_001145       256092..258416          -1      NP_013708.1    
NC_001145       261705..262685          -1      NP_013710.1    
NC_001145       269019..271136          -1      NP_013714.1    
NC_001145       271347..271577          -1      NP_878140.1    
NC_001145       277561..279681          -1      NP_013719.1    
NC_001145       280590..282584          -1      NP_013721.1    
NC_001145       295178..296737          -1      NP_013726.1    
NC_001145       300868..302484          -1      NP_013728.1    
NC_001145       303235..305592          -1      NP_013729.1    
NC_001145       317164..318417          -1      NP_013734.1    
NC_001145       319436..321016          -1      NP_013736.1    
NC_001145       324235..325434          -1      NP_013739.1    
NC_001145       328659..330230          -1      NP_013742.1    
NC_001145       332211..334742          -1      NP_013744.1    
NC_001145       339417..340721          -1      NP_013748.1    
NC_001145       341855..343519          -1      NP_013750.1    
NC_001145       344402..346516          -1      NP_013751.1    
NC_001145       347510..348259          -1      NP_013752.1    
NC_001145       348643..349521          -1      NP_013753.1    
NC_001145       350965..351972          -1      NP_013755.1    
NC_001145       357358..361320,361322..362626 -1      NP_013759.1    
NC_001145       361304..362626          -1      NP_013760.1    
NC_001145       363363..366704          -1      NP_013762.1    
NC_001145       368093..370516          -1      NP_013764.1    
NC_001145       373056..377018,377020..378324 -1      NP_013765.1    
NC_001145       377002..378324          -1      NP_013766.1    
NC_001145       380345..382897          -1      NP_013769.1    
NC_001145       386100..387020          -1      NP_013771.1    
NC_001145       387314..388243          -1      NP_013772.1    
NC_001145       391531..392514          -1      NP_013776.1    
NC_001145       395053..396378          -1      NP_013778.1    
NC_001145       404322..405572          -1      NP_013783.1    
NC_001145       410761..411264          -1      NP_013787.1    
NC_001145       412267..412872          -1      NP_013789.1    
NC_001145       413035..413472          -1      NP_013790.1    
NC_001145       416195..420028          -1      NP_013793.1    
NC_001145       421483..422148          -1      NP_013794.1    
NC_001145       422502..424727          -1      NP_013795.1    
NC_001145       426711..429626          -1      NP_013797.1    
NC_001145       430078..431094          -1      NP_013798.1    
NC_001145       443413..445101          -1      NP_013806.1    
NC_001145       445608..448085          -1      NP_013807.1    
NC_001145       450057..451364          -1      NP_013809.1    
NC_001145       451631..453478          -1      NP_013810.1    
NC_001145       457284..457958          -1      NP_013813.1    
NC_001145       459423..460526          -1      NP_013815.1    
NC_001145       460770..462608          -1      NP_013816.1    
NC_001145       463933..464826          -1      NP_013817.1    
NC_001145       468444..469475          -1      NP_013819.1    
NC_001145       469847..472351          -1      NP_013820.1    
NC_001145       473419..475452          -1      NP_013822.1    
NC_001145       475896..477605          -1      NP_013823.1    
NC_001145       478300..480189          -1      NP_013824.1    
NC_001145       490393..491991          -1      NP_013828.1    
NC_001145       492403..493791          -1      NP_013829.1    
NC_001145       494099..494494          -1      NP_013830.1    
NC_001145       496342..497448          -1      NP_013832.1    
NC_001145       499455..499877,500151..500687 -1      NP_013834.1    
NC_001145       501249..501890          -1      NP_013835.1    
NC_001145       502143..502733          -1      NP_013836.1    
NC_001145       507501..509279          -1      NP_013839.1    
NC_001145       509733..510347          -1      NP_013840.1    
NC_001145       520760..521788          -1      NP_013845.1    
NC_001145       522328..523344          -1      NP_013846.1    
NC_001145       533162..534697          -1      NP_013850.1    
NC_001145       534943..535569          -1      NP_013851.1    
NC_001145       538688..540055          -1      NP_013854.1    
NC_001145       542977..544962          -1      NP_013857.1    
NC_001145       550205..550800,551203..551206 -1      NP_013862.1    
NC_001145       554792..556474          -1      NP_013865.1    
NC_001145       557480..558523          -1      NP_013866.1    
NC_001145       561955..562527          -1      NP_013870.1    
NC_001145       565998..568181          -1      NP_013875.1    
NC_001145       570299..571015          -1      NP_013877.1    
NC_001145       571276..572043          -1      NP_013878.1    
NC_001145       573193..573330          -1      NP_013880.1    
NC_001145       574475..574927          -1      NP_013882.1    
NC_001145       578950..583920          -1      NP_013885.1    
NC_001145       584270..586387          -1      NP_013886.1    
NC_001145       587273..589549          -1      NP_013887.1    
NC_001145       590039..592627          -1      NP_013888.1    
NC_001145       593366..594472          -1      NP_013889.1    
NC_001145       597331..599157          -1      NP_013891.1    
NC_001145       599351..600871          -1      NP_013892.1    
NC_001145       601561..603081          -1      NP_013893.1    
NC_001145       603867..605519          -1      NP_013894.1    
NC_001145       610158..610364          -1      NP_013899.1    
NC_001145       622250..623212          -1      NP_013905.1    
NC_001145       623615..624079          -1      NP_013906.1    
NC_001145       624531..625166          -1      NP_013907.1    
NC_001145       626920..627807          -1      NP_013908.1    
NC_001145       634688..635983          -1      NP_013912.1    
NC_001145       636290..637003          -1      NP_013913.1    
NC_001145       640914..645257          -1      NP_013915.1    
NC_001145       652593..652774,652847..652886 -1      NP_878145.1    
NC_001145       658544..659197          -1      NP_013924.1    
NC_001145       665844..666932,667017..667043 -1      NP_013928.1    
NC_001145       670062..671324          -1      NP_013931.1    
NC_001145       671886..674765          -1      NP_013932.1    
NC_001145       677192..683563          -1      NP_013934.1    
NC_001145       685910..687283          -1      NP_013936.1    
NC_001145       690694..693042          -1      NP_013939.1    
NC_001145       698810..701038          -1      NP_013943.1    
NC_001145       703578..706886          -1      NP_013945.1    
NC_001145       713930..715444          -1      NP_013948.1    
NC_001145       715637..716308          -1      NP_013949.1    
NC_001145       718574..720652          -1      NP_013951.1    
NC_001145       720959..721197,721345..721402 -1      NP_013952.1    
NC_001145       721592..722395          -1      NP_013953.1    
NC_001145       722612..724384          -1      NP_013954.1    
NC_001145       725933..731122          -1      NP_013956.1    
NC_001145       741511..742734          -1      NP_013962.1    
NC_001145       748261..749676          -1      NP_013966.1    
NC_001145       749929..751239          -1      NP_013967.1    
NC_001145       753224..753741,754178..754196 -1      NP_013969.2    
NC_001145       754837..756165          -1      NP_013970.1    
NC_001145       758516..758830          -1      NP_013972.1    
NC_001145       763350..768038          -1      NP_013975.1    
NC_001145       775314..775718          -1      NP_013979.1    
NC_001145       775945..777189          -1      NP_013980.1    
NC_001145       778944..779126          -1      NP_013983.1    
NC_001145       779628..782030          -1      NP_013984.1    
NC_001145       782619..784280          -1      NP_013985.1    
NC_001145       784620..788882          -1      NP_013986.1    
NC_001145       789377..789838          -1      NP_013987.1    
NC_001145       790204..793368          -1      NP_013988.1    
NC_001145       796539..797924          -1      NP_013992.1    
NC_001145       802887..804221          -1      NP_013995.1    
NC_001145       805325..806422          -1      NP_013997.1    
NC_001145       806864..807547          -1      NP_013998.1    
NC_001145       809622..810776          -1      NP_013999.1    
NC_001145       811232..813979          -1      NP_014000.1    
NC_001145       814363..815310          -1      NP_014001.1    
NC_001145       815650..818580          -1      NP_014002.1    
NC_001145       824728..826350          -1      NP_014006.1    
NC_001145       827027..831328          -1      NP_014007.1    
NC_001145       833355..835097          -1      NP_014009.1    
NC_001145       835325..836866          -1      NP_014010.1    
NC_001145       840143..841690          -1      NP_014012.1    
NC_001145       842435..845344          -1      NP_014014.1    
NC_001145       850073..851590          -1      NP_014017.1    
NC_001145       855398..856792          -1      NP_014021.1    
NC_001145       858296..858889          -1      NP_014024.1    
NC_001145       859214..860890          -1      NP_014025.1    
NC_001145       864411..865349          -1      NP_014028.1    
NC_001145       865558..867090          -1      NP_014029.1    
NC_001145       867554..869626          -1      NP_014030.1    
NC_001145       870072..872624          -1      NP_014031.1    
NC_001145       873290..874336          -1      NP_014032.1    
NC_001145       879062..880231          -1      NP_014035.1    
NC_001145       888951..892220          -1      NP_014039.1    
NC_001145       892987..895425          -1      NP_014040.1    
NC_001145       895715..896668          -1      NP_014041.1    
NC_001145       896913..897602          -1      NP_014042.1    
NC_001145       899378..901306          -1      NP_014044.1    
NC_001145       911059..912141          -1      NP_014051.1    
NC_001145       912878..914536          -1      NP_014052.1    
NC_001145       917577..917894          -1      NP_014054.1    
NC_001145       918364..919077          -1      NP_014055.1    
NC_001145       7244..8383               1      NP_013574.1    
NC_001145       10199..11296             1      NP_013575.1    
NC_001145       17065..18810             1      NP_013579.1    
NC_001145       26930..27862             1      NP_013585.1    
NC_001145       30611..31684             1      NP_013587.1    
NC_001145       32334..33851             1      NP_013588.1    
NC_001145       34243..37647             1      NP_013589.1    
NC_001145       38196..39824             1      NP_013591.1    
NC_001145       44045..44791             1      NP_013594.1    
NC_001145       45063..45953             1      NP_013595.1    
NC_001145       46942..49704             1      NP_013596.1    
NC_001145       51640..54468             1      NP_013598.1    
NC_001145       54793..55110             1      NP_013599.1    
NC_001145       56773..57453             1      NP_013601.1    
NC_001145       68294..69700             1      NP_013605.1    
NC_001145       70138..70311             1      NP_878138.1    
NC_001145       70624..73920             1      NP_013608.1    
NC_001145       77267..77770             1      NP_013611.1    
NC_001145       79909..81486             1      NP_013613.1    
NC_001145       82275..82290,82374..82849  1      NP_013616.1    
NC_001145       83090..85789             1      NP_013617.1    
NC_001145       92235..94241             1      NP_013622.1    
NC_001145       101862..103811           1      NP_013628.1    
NC_001145       104777..108532           1      NP_013630.1    
NC_001145       108806..110077           1      NP_013631.1    
NC_001145       110247..110852           1      NP_013632.1    
NC_001145       111002..111550           1      NP_013633.1    
NC_001145       111865..112344           1      NP_013634.1    
NC_001145       133475..135229           1      NP_013641.1    
NC_001145       135500..137158           1      NP_013642.1    
NC_001145       137550..138944           1      NP_013643.1    
NC_001145       142210..144954           1      NP_013646.1    
NC_001145       146482..147249           1      NP_013648.1    
NC_001145       151871..153001           1      NP_013651.1    
NC_001145       158760..158966           1      NP_219498.1    
NC_001145       159383..159697           1      NP_013653.1    
NC_001145       160180..161994           1      NP_013655.1    
NC_001145       164790..165326           1      NP_013657.1    
NC_001145       170402..171310           1      NP_013660.1    
NC_001145       171594..172901           1      NP_013661.1    
NC_001145       173139..174074           1      NP_013662.1    
NC_001145       178426..179637           1      NP_013664.1    
NC_001145       181474..183363           1      NP_013667.1    
NC_001145       184461..185783           1      NP_058176.1    
NC_001145       184461..185765,185767..189729  1      NP_013668.1    
NC_001145       192788..194800           1      NP_013670.1    
NC_001145       196628..197950           1      NP_013673.1    
NC_001145       196628..197932,197934..201896  1      NP_013672.1    
NC_001145       205642..206211           1      NP_013676.1    
NC_001145       209525..211444,211571..212155  1      NP_013679.1    
NC_001145       214189..216156           1      NP_013681.1    
NC_001145       216435..216914           1      NP_013682.1    
NC_001145       217362..219878           1      NP_013683.1    
NC_001145       220138..220728           1      NP_013684.1    
NC_001145       221406..222563           1      NP_013685.1    
NC_001145       225889..225891,226290..226697  1      NP_013688.1    
NC_001145       228937..229500           1      NP_013690.1    
NC_001145       231149..233143           1      NP_013692.1    
NC_001145       233457..234455           1      NP_013693.1    
NC_001145       236588..236591,236954..238731  1      NP_013695.2    
NC_001145       243225..244064           1      NP_013698.1    
NC_001145       244149..245903           1      NP_013699.1    
NC_001145       246116..246751           1      NP_013701.1    
NC_001145       247677..250868           1      NP_013703.1    
NC_001145       253848..255800           1      NP_013707.1    
NC_001145       260221..261609           1      NP_013709.1    
NC_001145       263483..264355           1      NP_013711.1    
NC_001145       264541..266754           1      NP_013712.1    
NC_001145       267174..267800           1      NP_013713.1    
NC_001145       272193..272663           1      NP_013715.1    
NC_001145       273118..273714           1      NP_013716.1    
NC_001145       274017..275552           1      NP_013717.1    
NC_001145       276045..277211           1      NP_013718.1    
NC_001145       284101..284640           1      NP_013722.1    
NC_001145       285099..286316           1      NP_013723.1    
NC_001145       288078..289703           1      NP_013724.1    
NC_001145       291133..294966           1      NP_013725.1    
NC_001145       298310..298390           1      NP_076905.1    
NC_001145       298867..300426           1      NP_013727.1    
NC_001145       307488..308681           1      NP_013730.1    
NC_001145       310207..311751           1      NP_013731.1    
NC_001145       312155..315004           1      NP_013732.1    
NC_001145       315376..316902           1      NP_013733.1    
NC_001145       318679..319176           1      NP_013735.1    
NC_001145       321874..323046           1      NP_013737.1    
NC_001145       323299..324186           1      NP_013738.1    
NC_001145       325876..327288           1      NP_013740.1    
NC_001145       327481..328581           1      NP_013741.1    
NC_001145       330792..331922           1      NP_013743.1    
NC_001145       335297..337306           1      NP_013746.1    
NC_001145       337312..337602           1      NP_878141.1    
NC_001145       337787..337816,337903..339276  1      NP_013747.1    
NC_001145       341141..341674           1      NP_013749.1    
NC_001145       350380..350862           1      NP_013754.1    
NC_001145       352602..353135           1      NP_013756.1    
NC_001145       353870..354730           1      NP_013757.1    
NC_001145       355383..356810           1      NP_013758.1    
NC_001145       366980..367933           1      NP_013763.1    
NC_001145       379585..380199           1      NP_013767.1    
NC_001145       383302..385974           1      NP_013770.1    
NC_001145       388821..390731           1      NP_013774.1    
NC_001145       391038..391484           1      NP_013775.1    
NC_001145       392754..394787           1      NP_013777.1    
NC_001145       397076..397795           1      NP_013779.1    
NC_001145       397902..399458           1      NP_013780.1    
NC_001145       399701..401215           1      NP_013781.1    
NC_001145       401540..404236           1      NP_013782.1    
NC_001145       406303..407583           1      NP_013784.1    
NC_001145       407708..408565           1      NP_013785.1    
NC_001145       409153..410625           1      NP_013786.1    
NC_001145       411568..412119           1      NP_013788.1    
NC_001145       413981..416035           1      NP_013791.1    
NC_001145       424988..424996,425153..426058  1      NP_013796.1    
NC_001145       434787..435914           1      NP_013800.1    
NC_001145       436627..437415           1      NP_013801.1    
NC_001145       437490..438788           1      NP_013802.1    
NC_001145       439207..442089           1      NP_013803.1    
NC_001145       442526..443380           1      NP_013805.1    
NC_001145       449244..449927           1      NP_013808.1    
NC_001145       454014..455555           1      NP_013811.1    
NC_001145       455824..457260           1      NP_013812.1    
NC_001145       458407..459300           1      NP_013814.1    
NC_001145       466299..468161           1      NP_013818.1    
NC_001145       478063..478257           1      NP_878142.1    
NC_001145       483013..483360           1      NP_013825.1    
NC_001145       484083..486146           1      NP_013826.1    
NC_001145       486586..490245           1      NP_013827.1    
NC_001145       494998..496281           1      NP_013831.1    
NC_001145       497703..499208           1      NP_013833.1    
NC_001145       505332..507206           1      NP_013837.1    
NC_001145       511314..511568           1      NP_061493.1    
NC_001145       513592..513960           1      NP_013842.1    
NC_001145       514455..517286           1      NP_013843.1    
NC_001145       517538..517562,517885..520445  1      NP_013844.2    
NC_001145       523695..527498           1      NP_013847.1    
NC_001145       527803..531816           1      NP_013848.1    
NC_001145       532118..533026           1      NP_013849.1    
NC_001145       536206..537447,537564..537608  1      NP_013852.1    
NC_001145       537837..538550           1      NP_013853.1    
NC_001145       541198..542880           1      NP_013856.1    
NC_001145       545154..545729           1      NP_013858.1    
NC_001145       546124..547236           1      NP_013859.1    
NC_001145       547713..549182           1      NP_013860.1    
NC_001145       551927..551950,552495..552902  1      NP_013863.2    
NC_001145       553361..554389           1      NP_013864.1    
NC_001145       559198..559869           1      NP_013867.1    
NC_001145       560365..560811           1      NP_013868.1    
NC_001145       560995..561855           1      NP_013869.1    
NC_001145       563095..564192           1      NP_013872.1    
NC_001145       564434..565861           1      NP_013873.1    
NC_001145       568550..570193           1      NP_013876.1    
NC_001145       572247..572714           1      NP_013879.1    
NC_001145       575065..577515           1      NP_013883.1    
NC_001145       577717..578391           1      NP_013884.1    
NC_001145       594885..597194           1      NP_013890.1    
NC_001145       605980..608139           1      NP_013895.1    
NC_001145       608688..609980           1      NP_013897.1    
NC_001145       611015..611254           1      NP_013900.1    
NC_001145       611313..611507           1      NP_878143.1    
NC_001145       611739..615974           1      NP_013901.1    
NC_001145       616565..618097           1      NP_013902.1    
NC_001145       618478..619302           1      NP_013903.1    
NC_001145       619857..622133           1      NP_013904.1    
NC_001145       625810..625896           1      NP_878144.1    
NC_001145       628188..628784           1      NP_013909.1    
NC_001145       629024..631969           1      NP_013910.1    
NC_001145       632354..634471           1      NP_013911.1    
NC_001145       637499..640603           1      NP_013914.1    
NC_001145       645655..646776           1      NP_013916.2    
NC_001145       647117..649279           1      NP_013917.1    
NC_001145       650035..650811           1      NP_013918.1    
NC_001145       651144..651159,651623..651909  1      NP_013920.1    
NC_001145       654033..654416           1      NP_013922.1    
NC_001145       655075..658341           1      NP_013923.1    
NC_001145       659744..661528           1      NP_013925.1    
NC_001145       662643..664283           1      NP_013926.1    
NC_001145       664751..665521           1      NP_013927.1    
NC_001145       667536..668204           1      NP_013929.1    
NC_001145       668491..669654           1      NP_013930.1    
NC_001145       675895..676836           1      NP_013933.1    
NC_001145       684466..685797           1      NP_013935.1    
NC_001145       687515..688864           1      NP_013937.1    
NC_001145       689082..690509           1      NP_013938.1    
NC_001145       693380..695152           1      NP_013940.1    
NC_001145       695349..696482           1      NP_013941.2    
NC_001145       696795..698369           1      NP_013942.1    
NC_001145       701789..703366           1      NP_013944.1    
NC_001145       707132..712108           1      NP_013946.1    
NC_001145       712315..713670           1      NP_013947.1    
NC_001145       716714..718129           1      NP_013950.1    
NC_001145       724625..725650           1      NP_013955.1    
NC_001145       732413..732464,732875..733140  1      NP_013957.1    
NC_001145       733267..733455           1      NP_878146.1    
NC_001145       733544..736633           1      NP_013958.1    
NC_001145       736925..738958           1      NP_013959.1    
NC_001145       739184..739864           1      NP_013960.1    
NC_001145       740265..741311           1      NP_013961.1    
NC_001145       742970..743443           1      NP_013963.1    
NC_001145       743748..745922           1      NP_013964.1    
NC_001145       746352..747728           1      NP_013965.1    
NC_001145       751960..752904           1      NP_013968.1    
NC_001145       754296..754385           1      NP_878147.1    
NC_001145       757249..758316           1      NP_013971.1    
NC_001145       759806..761890           1      NP_013974.1    
NC_001145       769282..769425           1      NP_878148.1    
NC_001145       770800..772557           1      NP_013976.1    
NC_001145       772914..774014           1      NP_013977.1    
NC_001145       774751..774930           1      NP_013978.1    
NC_001145       778000..778566           1      NP_013982.1    
NC_001145       793725..794666           1      NP_013989.1    
NC_001145       794918..795523           1      NP_013990.1    
NC_001145       795804..796415           1      NP_013991.1    
NC_001145       798517..801378           1      NP_013993.1    
NC_001145       801771..802703           1      NP_013994.1    
NC_001145       804455..805090           1      NP_013996.2    
NC_001145       811088..811195           1      NP_878149.1    
NC_001145       818826..819947           1      NP_014003.1    
NC_001145       820255..822453           1      NP_014004.1    
NC_001145       822762..824630           1      NP_014005.1    
NC_001145       832338..833252           1      NP_014008.1    
NC_001145       838186..839994           1      NP_014011.1    
NC_001145       841941..842201           1      NP_014013.1    
NC_001145       845570..848485           1      NP_014015.1    
NC_001145       848684..849808           1      NP_014016.1    
NC_001145       852629..854389           1      NP_014019.1    
NC_001145       854794..854815,854898..855292  1      NP_014020.1    
NC_001145       856965..858086           1      NP_014022.1    
NC_001145       861921..863519           1      NP_014026.1    
NC_001145       863818..864270           1      NP_014027.1    
NC_001145       874986..878678           1      NP_014033.1    
NC_001145       881158..886515           1      NP_014036.1    
NC_001145       887002..888681           1      NP_014038.1    
NC_001145       898404..899225           1      NP_014043.1    
NC_001145       901708..902412           1      NP_014045.1    
NC_001145       902799..903848           1      NP_014046.1    
NC_001145       904285..904392           1      NP_878150.1    
NC_001145       904823..905833           1      NP_014047.1    
NC_001145       907362..910784           1      NP_014050.1    
NC_001145       920086..921399           1      NP_014056.1    
NC_001145       922639..923013           1      NP_014058.1    
NC_001146       371..5931,6080..6098    -1      NP_014060.1    
NC_001146       12208..12876            -1      NP_014065.1    
NC_001146       16118..17248            -1      NP_014068.1    
NC_001146       18001..19302            -1      NP_014069.1    
NC_001146       19541..22633            -1      NP_014070.1    
NC_001146       22834..23274            -1      NP_014071.1    
NC_001146       27336..28346            -1      NP_014073.1    
NC_001146       28738..31377            -1      NP_014074.1    
NC_001146       33293..34234            -1      NP_014077.1    
NC_001146       38706..40328            -1      NP_014081.1    
NC_001146       42070..43074            -1      NP_014083.2    
NC_001146       43323..44279            -1      NP_014084.1    
NC_001146       45307..48021            -1      NP_014086.1    
NC_001146       49396..51687            -1      NP_014088.1    
NC_001146       51906..52523            -1      NP_014089.1    
NC_001146       54121..55896            -1      NP_014091.1    
NC_001146       56446..57573            -1      NP_014092.1    
NC_001146       58898..59791            -1      NP_014094.1    
NC_001146       61957..62371,62923..62942 -1      NP_014097.1    
NC_001146       63569..64017,64450..64561 -1      NP_014098.1    
NC_001146       71671..76581            -1      NP_014102.1    
NC_001146       78657..80258            -1      NP_014105.1    
NC_001146       84167..85813            -1      NP_014108.1    
NC_001146       96962..100924,100926..102230 -1      NP_058178.1    
NC_001146       100908..102230          -1      NP_058179.1    
NC_001146       103132..104100          -1      NP_014115.1    
NC_001146       105182..106693          -1      NP_014116.1    
NC_001146       109093..110409          -1      NP_014119.1    
NC_001146       121116..122168          -1      NP_014125.1    
NC_001146       126803..129082          -1      NP_014127.1    
NC_001146       129521..135382          -1      NP_014128.1    
NC_001146       135939..137660          -1      NP_014129.1    
NC_001146       144279..145148,145254..145280 -1      NP_014134.1    
NC_001146       145562..146614          -1      NP_014135.1    
NC_001146       146895..147839          -1      NP_014136.1    
NC_001146       156858..157454          -1      NP_014139.1    
NC_001146       157643..157864          -1      NP_014140.1    
NC_001146       158108..160372          -1      NP_014141.1    
NC_001146       160630..164319          -1      NP_014142.1    
NC_001146       167328..167789          -1      NP_014144.1    
NC_001146       168042..169247          -1      NP_014145.1    
NC_001146       171440..172285          -1      NP_014147.1    
NC_001146       172587..174314          -1      NP_014148.1    
NC_001146       179393..181021          -1      NP_014150.1    
NC_001146       181360..182607          -1      NP_014151.1    
NC_001146       186345..186884          -1      NP_014154.1    
NC_001146       187169..187495          -1      NP_014155.1    
NC_001146       196425..197942          -1      NP_014158.1    
NC_001146       198501..199976          -1      NP_014159.1    
NC_001146       215986..217041          -1      NP_014168.1    
NC_001146       217522..218661          -1      NP_014169.1    
NC_001146       219136..220200          -1      NP_014170.1    
NC_001146       220658..222430          -1      NP_014172.1    
NC_001146       222723..224468          -1      NP_014174.1    
NC_001146       224795..227098          -1      NP_014175.1    
NC_001146       231067..233694          -1      NP_014178.1    
NC_001146       235995..237662          -1      NP_014180.1    
NC_001146       246459..247103          -1      NP_014186.1    
NC_001146       250054..250314          -1      NP_014188.1    
NC_001146       256787..258154          -1      NP_014193.1    
NC_001146       258374..259276          -1      NP_014195.1    
NC_001146       260626..263202          -1      NP_014198.1    
NC_001146       263712..264452          -1      NP_014199.1    
NC_001146       264925..266529          -1      NP_014200.1    
NC_001146       267607..269592          -1      NP_014202.1    
NC_001146       270274..271170          -1      NP_014203.1    
NC_001146       271522..272307          -1      NP_014204.2    
NC_001146       272709..273614          -1      NP_014205.1    
NC_001146       292193..292669          -1      NP_014214.1    
NC_001146       293137..295509          -1      NP_014216.1    
NC_001146       295960..297627          -1      NP_014217.1    
NC_001146       299654..300649          -1      NP_014219.1    
NC_001146       303686..304615          -1      NP_014222.1    
NC_001146       305070..306980          -1      NP_014223.1    
NC_001146       307401..308612          -1      NP_014224.1    
NC_001146       308957..310057          -1      NP_014226.1    
NC_001146       316169..317671          -1      NP_014230.1    
NC_001146       318030..318809          -1      NP_014231.1    
NC_001146       319416..321359          -1      NP_014232.1    
NC_001146       322219..323565          -1      NP_014233.1    
NC_001146       325265..326320          -1      NP_014235.1    
NC_001146       326741..330073          -1      NP_014236.1    
NC_001146       338478..339347          -1      NP_014240.1    
NC_001146       341069..341968          -1      NP_014243.1    
NC_001146       343636..345276          -1      NP_014245.1    
NC_001146       345669..346058          -1      NP_014246.1    
NC_001146       347766..348521          -1      NP_014248.1    
NC_001146       349367..349756          -1      NP_014250.1    
NC_001146       349907..350671          -1      NP_014251.1    
NC_001146       351386..351580          -1      NP_878152.1    
NC_001146       352820..355042          -1      NP_014255.1    
NC_001146       360924..365717          -1      NP_014260.1    
NC_001146       368595..370055          -1      NP_014262.1    
NC_001146       371882..372226          -1      NP_014264.1    
NC_001146       372451..373581          -1      NP_014265.1    
NC_001146       374171..374692          -1      NP_014266.1    
NC_001146       379558..380689,380782..380831 -1      NP_014269.2    
NC_001146       381245..381391          -1      NP_878154.1    
NC_001146       390146..392167          -1      NP_014274.1    
NC_001146       398023..398370          -1      NP_014277.1    
NC_001146       398684..400537          -1      NP_014278.1    
NC_001146       402652..405564          -1      NP_014281.1    
NC_001146       410119..412053          -1      NP_014284.1    
NC_001146       416940..417302          -1      NP_014288.1    
NC_001146       417826..418488          -1      NP_014289.1    
NC_001146       419014..419826          -1      NP_014291.1    
NC_001146       420944..424495          -1      NP_014293.1    
NC_001146       424895..426754          -1      NP_014295.1    
NC_001146       438567..439283          -1      NP_014300.1    
NC_001146       439602..440570          -1      NP_014301.1    
NC_001146       440797..440919          -1      NP_878155.1    
NC_001146       441366..442358          -1      NP_014302.1    
NC_001146       443398..443826,444172..444315 -1      NP_014303.1    
NC_001146       444912..446840          -1      NP_014304.1    
NC_001146       470053..471102          -1      NP_014315.1    
NC_001146       476187..476618          -1      NP_014318.1    
NC_001146       476931..478031          -1      NP_014319.1    
NC_001146       478565..479164          -1      NP_014320.1    
NC_001146       486765..488123          -1      NP_014325.1    
NC_001146       493955..494523,494973..495000 -1      NP_014330.1    
NC_001146       495700..498288          -1      NP_014331.1    
NC_001146       505867..507096          -1      NP_014335.1    
NC_001146       508775..510211          -1      NP_014337.1    
NC_001146       512667..514934          -1      NP_014339.1    
NC_001146       515762..516712          -1      NP_014340.1    
NC_001146       517993..518844          -1      NP_014343.1    
NC_001146       534078..534873,534965..534981 -1      NP_014348.1    
NC_001146       535280..537910          -1      NP_014349.1    
NC_001146       539910..541880          -1      NP_014351.1    
NC_001146       549467..551986          -1      NP_014357.1    
NC_001146       557919..559001          -1      NP_014361.1    
NC_001146       568521..569690          -1      NP_014363.1    
NC_001146       575639..576049          -1      NP_014367.1    
NC_001146       577204..578772          -1      NP_014369.1    
NC_001146       584319..585290          -1      NP_014373.1    
NC_001146       586601..586819          -1      NP_878158.1    
NC_001146       587106..587846          -1      NP_014374.1    
NC_001146       588262..591159          -1      NP_014375.1    
NC_001146       591426..592898          -1      NP_014376.1    
NC_001146       595622..597538          -1      NP_014378.1    
NC_001146       598375..599229          -1      NP_014379.1    
NC_001146       599935..601773          -1      NP_014380.1    
NC_001146       611835..613169          -1      NP_014387.1    
NC_001146       616210..618219          -1      NP_014390.1    
NC_001146       618507..619565          -1      NP_014391.1    
NC_001146       621313..622428          -1      NP_014393.1    
NC_001146       624975..625829          -1      NP_014395.1    
NC_001146       626174..627142          -1      NP_014396.1    
NC_001146       629622..631061          -1      NP_014398.1    
NC_001146       633008..633856          -1      NP_014399.1    
NC_001146       634344..635297          -1      NP_014400.1    
NC_001146       639182..640114          -1      NP_014404.1    
NC_001146       644320..646950          -1      NP_014408.1    
NC_001146       649028..651712          -1      NP_014410.1    
NC_001146       654673..661374          -1      NP_014413.1    
NC_001146       667410..668222          -1      NP_014417.1    
NC_001146       669774..670193          -1      NP_014419.1    
NC_001146       673274..674689          -1      NP_014423.1    
NC_001146       677199..678488          -1      NP_014426.1    
NC_001146       680694..685433          -1      NP_014428.1    
NC_001146       687243..687464          -1      NP_014430.1    
NC_001146       693019..694047          -1      NP_014433.1    
NC_001146       694361..694822          -1      NP_014434.1    
NC_001146       695052..695327          -1      NP_014435.1    
NC_001146       697614..699431          -1      NP_014437.1    
NC_001146       700541..701659          -1      NP_014439.1    
NC_001146       713023..713655          -1      NP_014447.1    
NC_001146       714048..715388          -1      NP_014448.1    
NC_001146       716780..718327          -1      NP_014449.1    
NC_001146       719346..720647          -1      NP_014450.1    
NC_001146       721120..721770,722302..723111 -1      NP_014451.1    
NC_001146       723355..724305          -1      NP_014452.1    
NC_001146       728425..730185          -1      NP_014453.1    
NC_001146       731616..733301          -1      NP_014454.1    
NC_001146       733354..734067          -1      NP_014455.1    
NC_001146       742879..743538          -1      NP_014459.1    
NC_001146       744358..745341          -1      NP_014460.1    
NC_001146       749134..750006          -1      NP_014462.1    
NC_001146       750348..753698          -1      NP_014463.1    
NC_001146       753723..755033          -1      NP_014464.1    
NC_001146       755744..759097          -1      NP_014465.1    
NC_001146       760065..760883          -1      NP_014466.1    
NC_001146       761121..762590          -1      NP_014467.1    
NC_001146       770438..771466          -1      NP_014469.1    
NC_001146       774790..776298          -1      NP_014471.1    
NC_001146       777600..778736          -1      NP_014472.1    
NC_001146       781509..781601          -1      NP_878159.1    
NC_001146       8330..9475               1      NP_014063.1    
NC_001146       11452..12129             1      NP_014064.1    
NC_001146       13267..14163             1      NP_014066.1    
NC_001146       14832..15854             1      NP_014067.1    
NC_001146       24047..27172             1      NP_014072.1    
NC_001146       31943..33187             1      NP_014076.1    
NC_001146       34695..37421             1      NP_014078.1    
NC_001146       37699..38553             1      NP_014079.1    
NC_001146       40618..42015             1      NP_014082.1    
NC_001146       44446..45213             1      NP_014085.1    
NC_001146       48286..48292,48401..49215  1      NP_014087.1    
NC_001146       52661..53923             1      NP_014090.2    
NC_001146       58155..58808             1      NP_014093.1    
NC_001146       60482..61549             1      NP_014095.1    
NC_001146       65743..66051             1      NP_014099.1    
NC_001146       66516..68393             1      NP_014100.1    
NC_001146       68913..71441             1      NP_014101.1    
NC_001146       76944..78518             1      NP_014104.1    
NC_001146       80638..82539             1      NP_014106.1    
NC_001146       82804..84015             1      NP_014107.1    
NC_001146       86216..87238             1      NP_014109.1    
NC_001146       87895..88734             1      NP_014110.1    
NC_001146       90301..91422             1      NP_014111.1    
NC_001146       91992..94799             1      NP_014112.1    
NC_001146       95221..96078             1      NP_014113.1    
NC_001146       107685..108272           1      NP_014117.1    
NC_001146       108465..108926           1      NP_014118.1    
NC_001146       110915..112900           1      NP_014120.1    
NC_001146       113269..116451           1      NP_014121.1    
NC_001146       116677..116865           1      NP_878151.1    
NC_001146       117347..118807           1      NP_014122.1    
NC_001146       119266..120996           1      NP_014124.1    
NC_001146       122881..126597           1      NP_014126.1    
NC_001146       137698..138093           1      NP_014130.1    
NC_001146       138549..140384           1      NP_014131.1    
NC_001146       140877..144077           1      NP_014132.1    
NC_001146       148211..154879           1      NP_014137.1    
NC_001146       155099..156538           1      NP_014138.1    
NC_001146       164622..167096           1      NP_014143.2    
NC_001146       170017..171285           1      NP_014146.1    
NC_001146       175409..179347           1      NP_014149.1    
NC_001146       182874..185177           1      NP_014152.1    
NC_001146       185459..185490,185586..186348  1      NP_014153.1    
NC_001146       188050..190956           1      NP_014156.1    
NC_001146       191323..196101           1      NP_014157.1    
NC_001146       200568..201932           1      NP_014160.2    
NC_001146       202427..204871           1      NP_014161.1    
NC_001146       205187..206566           1      NP_014162.1    
NC_001146       206929..209853           1      NP_014163.1    
NC_001146       210232..211512           1      NP_014165.1    
NC_001146       211921..214599           1      NP_014166.1    
NC_001146       214922..215800           1      NP_014167.1    
NC_001146       227369..228853           1      NP_014176.2    
NC_001146       229093..229713           1      NP_014177.1    
NC_001146       234412..235713           1      NP_014179.1    
NC_001146       238237..240000           1      NP_014181.1    
NC_001146       240330..241310           1      NP_014182.1    
NC_001146       241688..244171           1      NP_014183.1    
NC_001146       244467..245429           1      NP_014184.1    
NC_001146       245616..246215           1      NP_014185.1    
NC_001146       247460..249808           1      NP_014187.1    
NC_001146       250930..251742           1      NP_014189.1    
NC_001146       252058..253899           1      NP_014190.1    
NC_001146       254417..255016           1      NP_014191.2    
NC_001146       255352..256629           1      NP_014192.1    
NC_001146       259568..260455           1      NP_014197.1    
NC_001146       274367..276043           1      NP_014206.1    
NC_001146       276501..279896           1      NP_014207.1    
NC_001146       280431..281504           1      NP_014208.1    
NC_001146       282394..283008           1      NP_014209.1    
NC_001146       284259..285887           1      NP_014210.1    
NC_001146       286307..287608           1      NP_014211.1    
NC_001146       287994..289067           1      NP_014212.1    
NC_001146       289498..291876           1      NP_014213.1    
NC_001146       298335..299558           1      NP_014218.1    
NC_001146       302680..303402           1      NP_014221.1    
NC_001146       310636..315882           1      NP_014227.1    
NC_001146       323832..325052           1      NP_014234.1    
NC_001146       330329..330547           1      NP_076906.1    
NC_001146       331322..331325,331838..332154  1      NP_014237.2    
NC_001146       332597..334867           1      NP_014238.1    
NC_001146       336545..337609           1      NP_014239.1    
NC_001146       339612..340208           1      NP_014241.1    
NC_001146       340352..340858           1      NP_014242.1    
NC_001146       342516..343340           1      NP_014244.1    
NC_001146       346313..347542           1      NP_014247.1    
NC_001146       350940..350957,351078..351383  1      NP_014252.1    
NC_001146       351715..352017           1      NP_014253.1    
NC_001146       352414..352530           1      NP_014254.1    
NC_001146       357453..358952           1      NP_014257.1    
NC_001146       359596..360639           1      NP_014258.1    
NC_001146       366033..366035,366158..366412  1      NP_878153.1    
NC_001146       366741..368321           1      NP_014261.1    
NC_001146       370368..371645           1      NP_014263.1    
NC_001146       375321..378491           1      NP_014267.1    
NC_001146       378767..379225           1      NP_014268.1    
NC_001146       381480..382202           1      NP_014270.1    
NC_001146       382359..383663           1      NP_014271.1    
NC_001146       383987..386848           1      NP_014272.1    
NC_001146       387227..389767           1      NP_014273.1    
NC_001146       392892..394370           1      NP_014275.1    
NC_001146       394685..397678           1      NP_014276.1    
NC_001146       401040..402521           1      NP_014280.1    
NC_001146       406358..408022           1      NP_014282.1    
NC_001146       408341..409909           1      NP_014283.1    
NC_001146       412771..413199           1      NP_014286.1    
NC_001146       413639..414911,415914..416281  1      NP_014287.1    
NC_001146       420098..420778           1      NP_014292.1    
NC_001146       427735..429753           1      NP_014296.1    
NC_001146       430087..434493           1      NP_014297.1    
NC_001146       434999..437140           1      NP_014298.1    
NC_001146       437613..438317           1      NP_014299.1    
NC_001146       447611..449374           1      NP_014305.1    
NC_001146       449868..450530           1      NP_014306.1    
NC_001146       450871..452073           1      NP_014307.1    
NC_001146       452408..456130           1      NP_014308.1    
NC_001146       456565..457143           1      NP_014309.1    
NC_001146       457704..461990           1      NP_014311.1    
NC_001146       462411..465947           1      NP_014312.1    
NC_001146       466334..466642           1      NP_014313.1    
NC_001146       467131..469623           1      NP_014314.1    
NC_001146       471377..473014           1      NP_014316.2    
NC_001146       473390..476011           1      NP_014317.2    
NC_001146       479767..480990           1      NP_014321.1    
NC_001146       481390..482976           1      NP_014322.1    
NC_001146       483555..485309           1      NP_014323.1    
NC_001146       485606..486478           1      NP_014324.1    
NC_001146       488385..490115           1      NP_014326.1    
NC_001146       490316..491239           1      NP_014327.1    
NC_001146       491522..492970           1      NP_014328.1    
NC_001146       493365..493547           1      NP_014329.1    
NC_001146       499416..499556           1      NP_878156.1    
NC_001146       499680..500255           1      NP_014332.1    
NC_001146       501514..502776           1      NP_014333.1    
NC_001146       503723..505483           1      NP_014334.1    
NC_001146       507757..508701           1      NP_014336.1    
NC_001146       510539..512395           1      NP_014338.1    
NC_001146       517248..517841           1      NP_014342.1    
NC_001146       519455..520777           1      NP_058180.1    
NC_001146       526085..529582           1      NP_014344.1    
NC_001146       529941..531410           1      NP_014345.1    
NC_001146       531724..532185           1      NP_014346.1    
NC_001146       532658..533869           1      NP_014347.1    
NC_001146       538172..539818           1      NP_014350.1    
NC_001146       542303..542821           1      NP_014352.1    
NC_001146       542962..544977           1      NP_014353.1    
NC_001146       545267..545290,545370..545876  1      NP_014354.2    
NC_001146       547112..547369           1      NP_878157.1    
NC_001146       548099..549289           1      NP_014356.1    
NC_001146       553379..554749           1      NP_014358.1    
NC_001146       555047..556831           1      NP_014359.1    
NC_001146       557019..557609,557684..557782  1      NP_014360.2    
NC_001146       559813..560478           1      NP_014362.1    
NC_001146       570476..572314           1      NP_014364.1    
NC_001146       572998..573852           1      NP_014365.1    
NC_001146       574505..575350           1      NP_014366.1    
NC_001146       576726..577037           1      NP_014368.1    
NC_001146       579579..581615           1      NP_014371.1    
NC_001146       581919..583373           1      NP_014372.1    
NC_001146       593226..595346           1      NP_014377.1    
NC_001146       602906..604267           1      NP_014382.1    
NC_001146       605383..605610           1      NP_014383.1    
NC_001146       606318..609452           1      NP_014384.1    
NC_001146       609685..609789,609874..611664  1      NP_014386.2    
NC_001146       613634..614359           1      NP_014388.1    
NC_001146       614820..616082           1      NP_014389.1    
NC_001146       620067..620978           1      NP_014392.1    
NC_001146       623332..624621           1      NP_014394.1    
NC_001146       627456..628616           1      NP_014397.1    
NC_001146       635943..636383           1      NP_014401.1    
NC_001146       636986..638854           1      NP_014403.1    
NC_001146       640396..642381           1      NP_014405.1    
NC_001146       642690..643439           1      NP_014406.1    
NC_001146       643744..644193           1      NP_014407.1    
NC_001146       647432..648937           1      NP_014409.1    
NC_001146       652465..653103           1      NP_014411.1    
NC_001146       653387..654541           1      NP_014412.1    
NC_001146       662913..663581           1      NP_014414.1    
NC_001146       664270..664944           1      NP_014415.1    
NC_001146       665339..667267           1      NP_014416.1    
NC_001146       668377..669591           1      NP_014418.1    
NC_001146       670418..672118           1      NP_014420.1    
NC_001146       672409..672969           1      NP_014421.1    
NC_001146       674923..675876           1      NP_014424.1    
NC_001146       676177..677103           1      NP_014425.1    
NC_001146       678799..680454           1      NP_014427.1    
NC_001146       686010..687116           1      NP_014429.1    
NC_001146       687635..689998           1      NP_014431.1    
NC_001146       690321..691286           1      NP_014432.1    
NC_001146       692561..692857           1      NP_061494.1    
NC_001146       695595..697484           1      NP_014436.1    
NC_001146       699690..700460           1      NP_014438.1    
NC_001146       701895..703085           1      NP_014441.1    
NC_001146       703699..705876           1      NP_014442.1    
NC_001146       706139..707608           1      NP_014443.1    
NC_001146       707788..708195           1      NP_014444.1    
NC_001146       708523..711204           1      NP_014445.1    
NC_001146       711630..712811           1      NP_014446.1    
NC_001146       734289..735731           1      NP_014456.1    
NC_001146       736801..738543           1      NP_014457.1    
NC_001146       739949..742108           1      NP_014458.1    
NC_001146       746941..748764           1      NP_014461.1    
NC_001146       765373..769374           1      NP_014468.1    
NC_001146       772655..774349           1      NP_014470.1    
NC_001146       779914..781038           1      NP_014473.1    
NC_001146       781916..782278           1      NP_014474.1    
NC_001147       1647..2078              -1      NP_014477.1    
NC_001147       11548..11910            -1      NP_014481.1    
NC_001147       15232..15504            -1      NP_076909.1    
NC_001147       17280..17795            -1      NP_014483.1    
NC_001147       19490..21310            -1      NP_014484.1    
NC_001147       22524..24293            -1      NP_014485.1    
NC_001147       28702..31605            -1      NP_014487.1    
NC_001147       45758..47572            -1      NP_014493.1    
NC_001147       47931..48641            -1      NP_014494.1    
NC_001147       49553..52786            -1      NP_014496.1    
NC_001147       54593..55102            -1      NP_014498.1    
NC_001147       60382..61023            -1      NP_014502.1    
NC_001147       61324..65349            -1      NP_014503.1    
NC_001147       67560..68753            -1      NP_014505.1    
NC_001147       69375..70043            -1      NP_014506.1    
NC_001147       78351..79478            -1      NP_014513.1    
NC_001147       81786..83057            -1      NP_014515.1    
NC_001147       85455..86756            -1      NP_014517.1    
NC_001147       89691..91418            -1      NP_014519.1    
NC_001147       92025..92439,92830..92849 -1      NP_014520.1    
NC_001147       93394..93842,94290..94401 -1      NP_014521.1    
NC_001147       94855..96360            -1      NP_014522.1    
NC_001147       103316..103924          -1      NP_014527.1    
NC_001147       108257..108895          -1      NP_014530.1    
NC_001147       111430..111885          -1      NP_014533.1    
NC_001147       114137..115807          -1      NP_014536.1    
NC_001147       116395..117453          -1      NP_014537.1    
NC_001147       125996..126688          -1      NP_014539.1    
NC_001147       126981..127919          -1      NP_014540.1    
NC_001147       132724..135837          -1      NP_014543.1    
NC_001147       136526..137824          -1      NP_014544.1    
NC_001147       138106..139044          -1      NP_014545.2    
NC_001147       139226..141346          -1      NP_014546.1    
NC_001147       141583..142554          -1      NP_014547.1    
NC_001147       150397..153489          -1      NP_014552.1    
NC_001147       153911..154744          -1      NP_014553.1    
NC_001147       155286..158636          -1      NP_014554.1    
NC_001147       159547..160593          -1      NP_014555.1    
NC_001147       180557..181426          -1      NP_014561.1    
NC_001147       185847..186722          -1      NP_014565.1    
NC_001147       189657..193541          -1      NP_014567.1    
NC_001147       193831..194799          -1      NP_014568.1    
NC_001147       197219..198724          -1      NP_014571.1    
NC_001147       200367..201878          -1      NP_014573.1    
NC_001147       201984..202517          -1      NP_014574.1    
NC_001147       202695..204470          -1      NP_014575.1    
NC_001147       204730..205884          -1      NP_014576.1    
NC_001147       206102..207175          -1      NP_014577.1    
NC_001147       207391..210264          -1      NP_014578.1    
NC_001147       210519..211994          -1      NP_014579.1    
NC_001147       214016..216136          -1      NP_014581.1    
NC_001147       224418..226073          -1      NP_014586.1    
NC_001147       231568..231753          -1      NP_014589.1    
NC_001147       232444..233634          -1      NP_014590.1    
NC_001147       240202..240945,241024..241308 -1      NP_014594.2    
NC_001147       241612..242439,242503..242745 -1      NP_014595.2    
NC_001147       248390..249532          -1      NP_014599.1    
NC_001147       251265..252644          -1      NP_014601.1    
NC_001147       253147..253575          -1      NP_014602.1    
NC_001147       254924..255019          -1      NP_878164.1    
NC_001147       266264..267529          -1      NP_014611.1    
NC_001147       269815..270420          -1      NP_014613.1    
NC_001147       270633..271370          -1      NP_014614.1    
NC_001147       272003..273724          -1      NP_014615.1    
NC_001147       274012..274353          -1      NP_014616.1    
NC_001147       280272..281498          -1      NP_014620.1    
NC_001147       282421..285426          -1      NP_014621.1    
NC_001147       290881..292074          -1      NP_014624.1    
NC_001147       294777..296120          -1      NP_014626.1    
NC_001147       301380..303035          -1      NP_014630.1    
NC_001147       303579..303983          -1      NP_014631.1    
NC_001147       309324..310139          -1      NP_014634.1    
NC_001147       311342..312367          -1      NP_014636.1    
NC_001147       313078..315387          -1      NP_014637.1    
NC_001147       315813..316175          -1      NP_014638.1    
NC_001147       321858..322994          -1      NP_014640.1    
NC_001147       323411..324364          -1      NP_014641.2    
NC_001147       334509..337343          -1      NP_014647.1    
NC_001147       337680..338621          -1      NP_014648.1    
NC_001147       338938..339978          -1      NP_014649.1    
NC_001147       341278..342414          -1      NP_014650.1    
NC_001147       342857..343081          -1      NP_014651.1    
NC_001147       346194..346949          -1      NP_014653.1    
NC_001147       360460..361083          -1      NP_014659.1    
NC_001147       370523..370843          -1      NP_014663.1    
NC_001147       372797..373438          -1      NP_014664.1    
NC_001147       373709..375856          -1      NP_014665.1    
NC_001147       376011..377711          -1      NP_014666.1    
NC_001147       383532..384419          -1      NP_014671.1    
NC_001147       389770..391074          -1      NP_014675.1    
NC_001147       392415..394523          -1      NP_014676.1    
NC_001147       394836..397085          -1      NP_014677.1    
NC_001147       397425..397667          -1      NP_878170.1    
NC_001147       397734..400103          -1      NP_014678.1    
NC_001147       402760..405387          -1      NP_014681.1    
NC_001147       414459..415907          -1      NP_014689.1    
NC_001147       416347..417681          -1      NP_014690.1    
NC_001147       418630..421650          -1      NP_014691.1    
NC_001147       422668..423732          -1      NP_014692.1    
NC_001147       424847..426085          -1      NP_014694.1    
NC_001147       426773..427225          -1      NP_014695.1    
NC_001147       427834..429858          -1      NP_014697.1    
NC_001147       430248..431627          -1      NP_014699.1    
NC_001147       433689..436346          -1      NP_116582.1    
NC_001147       438907..440259          -1      NP_014702.1    
NC_001147       440391..441164          -1      NP_014703.1    
NC_001147       442726..443532          -1      NP_014705.1    
NC_001147       446080..446739          -1      NP_014707.1    
NC_001147       451730..453463          -1      NP_014710.1    
NC_001147       453870..454214          -1      NP_014711.1    
NC_001147       455908..457821          -1      NP_014713.1    
NC_001147       459481..461277          -1      NP_014714.1    
NC_001147       466676..467355,467491..467590 -1      NP_014717.1    
NC_001147       469378..471621          -1      NP_014719.1    
NC_001147       473476..474417          -1      NP_014722.1    
NC_001147       476940..479189          -1      NP_014724.1    
NC_001147       483220..486780          -1      NP_014729.1    
NC_001147       490197..490829          -1      NP_014732.1    
NC_001147       491124..492842          -1      NP_014733.1    
NC_001147       497506..502452          -1      NP_014736.1    
NC_001147       503552..504328          -1      NP_014738.1    
NC_001147       506978..507505          -1      NP_014740.1    
NC_001147       507948..511178          -1      NP_014741.1    
NC_001147       513295..514278          -1      NP_014743.1    
NC_001147       516449..516841          -1      NP_014746.2    
NC_001147       538659..539465          -1      NP_014758.1    
NC_001147       539763..544145          -1      NP_014759.1    
NC_001147       548792..550246          -1      NP_014762.1    
NC_001147       552298..552665,552875..552887 -1      NP_014765.1    
NC_001147       553176..554570          -1      NP_014766.1    
NC_001147       554824..558642          -1      NP_014767.1    
NC_001147       559030..559731          -1      NP_014768.2    
NC_001147       559961..560677          -1      NP_014769.1    
NC_001147       564476..566191          -1      NP_014771.1    
NC_001147       566877..569558          -1      NP_014772.1    
NC_001147       569929..570807          -1      NP_014773.1    
NC_001147       572182..572838          -1      NP_014774.1    
NC_001147       581813..583681          -1      NP_014780.1    
NC_001147       584309..586324          -1      NP_014781.1    
NC_001147       589942..592587          -1      NP_014784.1    
NC_001147       601383..602342          -1      NP_014786.1    
NC_001147       602717..605092          -1      NP_014787.1    
NC_001147       605347..606171          -1      NP_014788.1    
NC_001147       608640..609197          -1      NP_014791.1    
NC_001147       609838..611388          -1      NP_014792.1    
NC_001147       612997..616671          -1      NP_014794.1    
NC_001147       617518..618288          -1      NP_014795.1    
NC_001147       626628..627980          -1      NP_014798.1    
NC_001147       628360..630540          -1      NP_014799.1    
NC_001147       630966..631751          -1      NP_014800.1    
NC_001147       633282..633566          -1      NP_014802.1    
NC_001147       636939..638558          -1      NP_014804.1    
NC_001147       639121..639267          -1      NP_878172.1    
NC_001147       639560..641992          -1      NP_014805.1    
NC_001147       643394..644332          -1      NP_014807.1    
NC_001147       647126..648502          -1      NP_014809.1    
NC_001147       648804..649007          -1      NP_014810.1    
NC_001147       652010..653884          -1      NP_014814.1    
NC_001147       659815..661674          -1      NP_014818.1    
NC_001147       665785..667179          -1      NP_014820.1    
NC_001147       667860..670241          -1      NP_014821.1    
NC_001147       671845..672411          -1      NP_014822.1    
NC_001147       674352..675167          -1      NP_014823.1    
NC_001147       678191..678379,678791..678793 -1      NP_014825.1    
NC_001147       681444..682106          -1      NP_014828.1    
NC_001147       698768..700567          -1      NP_014835.1    
NC_001147       703988..704224          -1      NP_878173.1    
NC_001147       704419..708438,708440..709732 -1      NP_058185.1    
NC_001147       708416..709732          -1      NP_058186.1    
NC_001147       711683..712543          -1      NP_014837.1    
NC_001147       715593..716837          -1      NP_014839.1    
NC_001147       718653..720065          -1      NP_014841.1    
NC_001147       720470..721708          -1      NP_014844.1    
NC_001147       725564..727234          -1      NP_014848.1    
NC_001147       730008..733457          -1      NP_014850.1    
NC_001147       736437..737726          -1      NP_014852.1    
NC_001147       738924..741632          -1      NP_014854.1    
NC_001147       744535..745281          -1      NP_014856.1    
NC_001147       745593..746303          -1      NP_014857.1    
NC_001147       746725..747282          -1      NP_014858.1    
NC_001147       747525..748979          -1      NP_014859.1    
NC_001147       752214..755009          -1      NP_014862.1    
NC_001147       756476..757536,757738..757831 -1      NP_014864.1    
NC_001147       760825..761265          -1      NP_014867.1    
NC_001147       761614..762084          -1      NP_014869.1    
NC_001147       766869..767777          -1      NP_014871.1    
NC_001147       778555..778859,779387..779405 -1      NP_014877.1    
NC_001147       788742..789857          -1      NP_014885.1    
NC_001147       790211..792241          -1      NP_014886.1    
NC_001147       794076..795332          -1      NP_014888.1    
NC_001147       795801..796793          -1      NP_014889.1    
NC_001147       798674..800731          -1      NP_014892.1    
NC_001147       800970..802307          -1      NP_014893.1    
NC_001147       802550..803464          -1      NP_014894.1    
NC_001147       805031..807022          -1      NP_014897.1    
NC_001147       808252..810681          -1      NP_014899.1    
NC_001147       812393..813706          -1      NP_014902.1    
NC_001147       815913..816929          -1      NP_014904.1    
NC_001147       822585..824864          -1      NP_014910.1    
NC_001147       825531..825929          -1      NP_014911.1    
NC_001147       828049..830571          -1      NP_014913.1    
NC_001147       831056..832039          -1      NP_014914.1    
NC_001147       834449..836428          -1      NP_014916.1    
NC_001147       839081..841066          -1      NP_014918.1    
NC_001147       843695..844627          -1      NP_014922.1    
NC_001147       844989..845789          -1      NP_014923.1    
NC_001147       846266..847126          -1      NP_014924.1    
NC_001147       850934..851836          -1      NP_014930.1    
NC_001147       852118..853074          -1      NP_014931.1    
NC_001147       855144..860255          -1      NP_014933.1    
NC_001147       865650..866579          -1      NP_014935.1    
NC_001147       867995..868144          -1      NP_878174.1    
NC_001147       874740..875318          -1      NP_014940.1    
NC_001147       877227..877682          -1      NP_014942.2    
NC_001147       888516..888746          -1      NP_014949.1    
NC_001147       889863..891428          -1      NP_014951.1    
NC_001147       892726..894087          -1      NP_014952.1    
NC_001147       894619..896382          -1      NP_014953.1    
NC_001147       896820..898355          -1      NP_014955.1    
NC_001147       899051..899923          -1      NP_014956.1    
NC_001147       900245..900762,901170..901176 -1      NP_014957.1    
NC_001147       901853..902869          -1      NP_014958.1    
NC_001147       906231..907550          -1      NP_014961.1    
NC_001147       907721..907930          -1      NP_878175.1    
NC_001147       913614..915089          -1      NP_014965.1    
NC_001147       918601..921057          -1      NP_014967.1    
NC_001147       921530..922900          -1      NP_014968.1    
NC_001147       923227..925035          -1      NP_014969.1    
NC_001147       930729..931076          -1      NP_014972.1    
NC_001147       936726..939344          -1      NP_014974.1    
NC_001147       939616..943458          -1      NP_014975.1    
NC_001147       946228..949104          -1      NP_014980.1    
NC_001147       958357..958827          -1      NP_014984.1    
NC_001147       959197..960177          -1      NP_014985.1    
NC_001147       966661..967620          -1      NP_014987.1    
NC_001147       977189..978064          -1      NP_014989.1    
NC_001147       984937..986457          -1      NP_014992.1    
NC_001147       986894..988777          -1      NP_014993.1    
NC_001147       992859..994850          -1      NP_014995.1    
NC_001147       995013..996506          -1      NP_014996.1    
NC_001147       998448..1000823         -1      NP_014998.1    
NC_001147       1001142..1003220        -1      NP_014999.1    
NC_001147       1009220..1009708        -1      NP_015002.1    
NC_001147       1013237..1014817        -1      NP_015005.1    
NC_001147       1015357..1017648        -1      NP_015006.1    
NC_001147       1017876..1018742        -1      NP_015007.1    
NC_001147       1020218..1023208        -1      NP_015008.1    
NC_001147       1023457..1025568        -1      NP_015010.1    
NC_001147       1028190..1028621        -1      NP_015014.1    
NC_001147       1029179..1030990        -1      NP_015015.1    
NC_001147       1031485..1034178        -1      NP_015016.1    
NC_001147       1034803..1036467        -1      NP_015017.1    
NC_001147       1041674..1043038        -1      NP_015020.1    
NC_001147       1060437..1061051        -1      NP_015028.1    
NC_001147       1069617..1070237        -1      NP_015032.1    
NC_001147       1071789..1072919        -1      NP_015033.1    
NC_001147       1078541..1079254        -1      NP_015036.1    
NC_001147       1084198..1084365        -1      NP_878178.1    
NC_001147       585..740                 1      NP_878160.1    
NC_001147       4130..4312               1      NP_878161.1    
NC_001147       6175..8115               1      NP_014478.1    
NC_001147       9596..10105              1      NP_014479.1    
NC_001147       10118..10765             1      NP_014480.1    
NC_001147       25272..26975             1      NP_014486.1    
NC_001147       27083..27217             1      NP_878162.1    
NC_001147       34657..35406             1      NP_014488.1    
NC_001147       40747..42636             1      NP_014489.1    
NC_001147       43692..44720             1      NP_014490.1    
NC_001147       44936..45631             1      NP_014492.1    
NC_001147       48862..49446             1      NP_014495.2    
NC_001147       53096..54550             1      NP_014497.1    
NC_001147       55556..56278             1      NP_014499.1    
NC_001147       56450..58537             1      NP_014500.1    
NC_001147       58758..60029             1      NP_014501.1    
NC_001147       65620..67113             1      NP_014504.1    
NC_001147       70324..70689             1      NP_014508.1    
NC_001147       71299..72714             1      NP_014509.1    
NC_001147       73030..73356             1      NP_014510.1    
NC_001147       74399..76978             1      NP_014511.1    
NC_001147       77559..78113             1      NP_014512.1    
NC_001147       80347..80359,80774..81189  1      NP_014514.1    
NC_001147       83833..85263             1      NP_014516.1    
NC_001147       87843..89447             1      NP_014518.1    
NC_001147       97550..99487             1      NP_014524.1    
NC_001147       99808..100956            1      NP_014525.1    
NC_001147       101474..103228           1      NP_014526.1    
NC_001147       104325..106292           1      NP_014528.1    
NC_001147       106709..108187           1      NP_014529.1    
NC_001147       109175..109888           1      NP_014531.1    
NC_001147       110296..110637           1      NP_014532.1    
NC_001147       112101..113129           1      NP_014534.1    
NC_001147       117999..119321           1      NP_058182.1    
NC_001147       117999..119303,119305..123267  1      NP_058181.1    
NC_001147       124000..125829           1      NP_014538.2    
NC_001147       129236..132481           1      NP_014541.1    
NC_001147       136219..136404           1      NP_878163.1    
NC_001147       142814..143695           1      NP_014548.1    
NC_001147       144203..145129           1      NP_014549.1    
NC_001147       145333..147162           1      NP_014550.1    
NC_001147       147381..150275           1      NP_014551.1    
NC_001147       159172..159444           1      NP_076910.1    
NC_001147       162355..165330           1      NP_014557.1    
NC_001147       165713..166951           1      NP_014558.1    
NC_001147       168726..169973           1      NP_014559.1    
NC_001147       171069..180308           1      NP_014560.1    
NC_001147       181681..185211           1      NP_014563.1    
NC_001147       185437..185643           1      NP_014564.1    
NC_001147       187023..189413           1      NP_014566.1    
NC_001147       194969..196336           1      NP_014569.1    
NC_001147       196506..196994           1      NP_014570.1    
NC_001147       198941..200296           1      NP_014572.1    
NC_001147       212243..213733           1      NP_014580.1    
NC_001147       217125..218447           1      NP_014582.1    
NC_001147       219209..220471           1      NP_014583.1    
NC_001147       220765..222900           1      NP_014584.1    
NC_001147       223266..224177           1      NP_014585.1    
NC_001147       228612..229832           1      NP_014587.1    
NC_001147       230083..231270           1      NP_014588.1    
NC_001147       234938..238183           1      NP_014591.1    
NC_001147       238617..240092           1      NP_014593.1    
NC_001147       243495..246800           1      NP_014597.1    
NC_001147       247148..248299           1      NP_014598.1    
NC_001147       249823..250914           1      NP_014600.1    
NC_001147       254295..254615           1      NP_014603.1    
NC_001147       255335..256099           1      NP_014604.1    
NC_001147       256743..259028           1      NP_014606.1    
NC_001147       259923..263204           1      NP_014608.1    
NC_001147       263475..265085           1      NP_014609.1    
NC_001147       265429..266169           1      NP_014610.1    
NC_001147       268187..269641           1      NP_014612.1    
NC_001147       274957..276939           1      NP_014617.1    
NC_001147       277086..277604           1      NP_014618.1    
NC_001147       278056..280086           1      NP_014619.1    
NC_001147       286172..287950           1      NP_014622.1    
NC_001147       288420..288572           1      NP_878165.1    
NC_001147       288898..290553           1      NP_014623.1    
NC_001147       292529..294673           1      NP_014625.1    
NC_001147       297078..298838           1      NP_014627.1    
NC_001147       299693..300067           1      NP_014628.1    
NC_001147       301047..301238           1      NP_878166.1    
NC_001147       305349..307409           1      NP_014632.1    
NC_001147       307938..309041           1      NP_014633.1    
NC_001147       310312..310935           1      NP_014635.1    
NC_001147       316938..321548           1      NP_014639.1    
NC_001147       325249..326130           1      NP_014642.1    
NC_001147       326832..329033           1      NP_014643.1    
NC_001147       329417..331051           1      NP_014644.1    
NC_001147       331455..332891           1      NP_014645.1    
NC_001147       333592..334356           1      NP_014646.1    
NC_001147       344334..345797           1      NP_014652.1    
NC_001147       349678..353862           1      NP_014654.1    
NC_001147       355651..355857           1      NP_878167.1    
NC_001147       356542..356955           1      NP_014655.1    
NC_001147       357673..359946           1      NP_014657.1    
NC_001147       361411..363813           1      NP_014660.1    
NC_001147       364368..366881           1      NP_014661.1    
NC_001147       368126..370318           1      NP_014662.1    
NC_001147       371684..371956           1      NP_878168.1    
NC_001147       378218..379561           1      NP_014668.1    
NC_001147       379780..380805           1      NP_014669.1    
NC_001147       381052..382821           1      NP_014670.1    
NC_001147       386824..388683           1      NP_014673.1    
NC_001147       389212..389421           1      NP_014674.1    
NC_001147       392175..392375           1      NP_878169.1    
NC_001147       400347..401213           1      NP_014679.1    
NC_001147       401554..402654           1      NP_014680.2    
NC_001147       405767..406543           1      NP_014682.1    
NC_001147       407063..407920           1      NP_014683.1    
NC_001147       408424..409659           1      NP_014685.1    
NC_001147       410869..412329           1      NP_014686.1    
NC_001147       413006..413479           1      NP_014687.1    
NC_001147       413851..414036           1      NP_014688.1    
NC_001147       432187..433374           1      NP_014700.1    
NC_001147       441535..442554           1      NP_014704.1    
NC_001147       444687..445850           1      NP_014706.1    
NC_001147       447440..448369           1      NP_014708.1    
NC_001147       449437..451326           1      NP_014709.1    
NC_001147       453769..455796           1      NP_014712.2    
NC_001147       464470..464631           1      NP_878171.1    
NC_001147       464772..466544           1      NP_014716.1    
NC_001147       468213..469253           1      NP_014718.1    
NC_001147       471900..472598           1      NP_014720.1    
NC_001147       472726..473370           1      NP_014721.1    
NC_001147       474553..476793           1      NP_014723.1    
NC_001147       479534..480421           1      NP_014726.1    
NC_001147       480588..481751           1      NP_014727.1    
NC_001147       482034..483086           1      NP_014728.1    
NC_001147       487708..489735           1      NP_014730.2    
NC_001147       493265..494470           1      NP_014734.1    
NC_001147       495127..496968           1      NP_014735.1    
NC_001147       502795..503346           1      NP_014737.1    
NC_001147       505794..505937,506339..506767  1      NP_014739.1    
NC_001147       511825..513006           1      NP_014742.1    
NC_001147       515244..516173           1      NP_014744.1    
NC_001147       517642..518490           1      NP_014747.1    
NC_001147       519121..519972           1      NP_014749.1    
NC_001147       521353..522282           1      NP_014750.1    
NC_001147       523027..524841           1      NP_014751.1    
NC_001147       525278..528601           1      NP_014752.1    
NC_001147       528941..530248           1      NP_014753.1    
NC_001147       530429..531127           1      NP_014754.1    
NC_001147       531508..533793           1      NP_014755.1    
NC_001147       534075..536819           1      NP_014756.1    
NC_001147       537570..538454           1      NP_014757.1    
NC_001147       545029..546333           1      NP_014760.1    
NC_001147       546857..548560           1      NP_014761.1    
NC_001147       551114..552052           1      NP_014763.1    
NC_001147       561170..564193           1      NP_014770.1    
NC_001147       573175..574830           1      NP_014775.1    
NC_001147       575098..577626           1      NP_014776.1    
NC_001147       578564..579793           1      NP_014777.1    
NC_001147       580250..581359           1      NP_014779.1    
NC_001147       586981..589281           1      NP_014783.1    
NC_001147       593057..594046           1      NP_014785.1    
NC_001147       595112..596434           1      NP_058184.1    
NC_001147       595112..596416,596418..600380  1      NP_058183.1    
NC_001147       606514..608475           1      NP_014790.1    
NC_001147       611999..612490           1      NP_014793.1    
NC_001147       619840..624375           1      NP_014796.1    
NC_001147       624729..626492           1      NP_014797.1    
NC_001147       632164..633120           1      NP_014801.1    
NC_001147       633839..636757           1      NP_014803.1    
NC_001147       642741..643307           1      NP_014806.1    
NC_001147       644566..646896           1      NP_014808.1    
NC_001147       649303..651732           1      NP_014811.1    
NC_001147       654210..656570           1      NP_014815.1    
NC_001147       657132..658325           1      NP_014816.1    
NC_001147       658747..659601           1      NP_014817.1    
NC_001147       662401..663582           1      NP_014819.1    
NC_001147       675939..677840           1      NP_014824.1    
NC_001147       678872..679261           1      NP_014826.1    
NC_001147       679357..680544           1      NP_014827.1    
NC_001147       683111..683545           1      NP_014829.1    
NC_001147       684030..685343           1      NP_014830.1    
NC_001147       685767..689180           1      NP_014831.1    
NC_001147       689624..689974           1      NP_014832.1    
NC_001147       690695..692032           1      NP_014833.1    
NC_001147       692475..697334           1      NP_014834.1    
NC_001147       710446..711576           1      NP_014836.1    
NC_001147       712866..715331           1      NP_014838.1    
NC_001147       717023..718384           1      NP_014840.1    
NC_001147       721946..722608           1      NP_014845.1    
NC_001147       722911..724725           1      NP_014847.1    
NC_001147       727512..729644           1      NP_014849.1    
NC_001147       733925..736177           1      NP_014851.1    
NC_001147       738320..738532           1      NP_014853.1    
NC_001147       742910..744181           1      NP_014855.1    
NC_001147       749301..751886           1      NP_014860.1    
NC_001147       755328..756125           1      NP_014863.1    
NC_001147       758330..759253           1      NP_014865.1    
NC_001147       759782..760660           1      NP_014866.1    
NC_001147       762825..766565           1      NP_014870.1    
NC_001147       768409..769812           1      NP_014872.1    
NC_001147       770800..772113           1      NP_014873.1    
NC_001147       772601..774127           1      NP_014874.1    
NC_001147       774573..775259           1      NP_014875.1    
NC_001147       775846..778248           1      NP_014876.1    
NC_001147       780906..781541           1      NP_014879.1    
NC_001147       781994..783298           1      NP_014880.1    
NC_001147       783677..784588           1      NP_014881.2    
NC_001147       784857..785687,785689..786744  1      NP_014882.2    
NC_001147       786995..788641           1      NP_014884.1    
NC_001147       792531..793868           1      NP_014887.1    
NC_001147       797676..798308           1      NP_014890.1    
NC_001147       803777..804202           1      NP_014895.1    
NC_001147       804376..804906           1      NP_014896.1    
NC_001147       807270..808106           1      NP_014898.1    
NC_001147       811006..811491           1      NP_014900.1    
NC_001147       811669..812322           1      NP_014901.1    
NC_001147       813982..815718           1      NP_014903.1    
NC_001147       817289..818332           1      NP_014905.1    
NC_001147       818863..820155           1      NP_014907.1    
NC_001147       820451..820771           1      NP_014908.1    
NC_001147       821020..822291           1      NP_014909.1    
NC_001147       826382..827866           1      NP_014912.1    
NC_001147       832810..834192           1      NP_014915.1    
NC_001147       837671..838957           1      NP_014917.1    
NC_001147       841330..841815           1      NP_014919.1    
NC_001147       842814..843641           1      NP_014921.1    
NC_001147       847450..848142           1      NP_014926.1    
NC_001147       848475..849206           1      NP_014927.1    
NC_001147       849632..850051           1      NP_014928.1    
NC_001147       850277..850726           1      NP_014929.1    
NC_001147       853354..854109           1      NP_014932.1    
NC_001147       861172..865590           1      NP_014934.1    
NC_001147       867095..867146,867584..867849  1      NP_014936.1    
NC_001147       868337..868948           1      NP_014937.1    
NC_001147       869205..869891           1      NP_014938.1    
NC_001147       870199..874068           1      NP_014939.1    
NC_001147       875596..877035           1      NP_014941.1    
NC_001147       878431..880671           1      NP_014943.1    
NC_001147       880961..882268           1      NP_014945.1    
NC_001147       882761..882838           1      NP_014946.1    
NC_001147       882895..884130           1      NP_014947.1    
NC_001147       884510..887872           1      NP_014948.1    
NC_001147       889018..889746           1      NP_014950.1    
NC_001147       904755..905795           1      NP_014960.1    
NC_001147       909338..911440           1      NP_014962.1    
NC_001147       912817..913458           1      NP_014964.1    
NC_001147       916025..918286           1      NP_014966.1    
NC_001147       925716..930440           1      NP_014971.1    
NC_001147       931798..936492           1      NP_014973.1    
NC_001147       943651..944352           1      NP_014977.1    
NC_001147       944591..946003           1      NP_014979.1    
NC_001147       949768..953865           1      NP_014981.1    
NC_001147       954339..956618           1      NP_014982.1    
NC_001147       956893..957984           1      NP_014983.1    
NC_001147       960982..965976           1      NP_014986.1    
NC_001147       970573..971889           1      NP_620390.1    
NC_001147       970573..971866,971868..975886  1      NP_620389.1    
NC_001147       981823..984780           1      NP_014991.1    
NC_001147       989784..992828           1      NP_014994.1    
NC_001147       997208..998239           1      NP_014997.1    
NC_001147       1005133..1006701         1      NP_015000.1    
NC_001147       1007217..1009112         1      NP_015001.1    
NC_001147       1010157..1010885         1      NP_015003.1    
NC_001147       1011185..1012756         1      NP_015004.1    
NC_001147       1026003..1026605         1      NP_015012.1    
NC_001147       1026839..1028044         1      NP_015013.1    
NC_001147       1036830..1039385         1      NP_015018.1    
NC_001147       1039836..1041395         1      NP_015019.1    
NC_001147       1045192..1045347         1      NP_878176.1    
NC_001147       1046222..1047799         1      NP_015022.1    
NC_001147       1049507..1051054         1      NP_015023.1    
NC_001147       1051286..1052926         1      NP_015025.1    
NC_001147       1055541..1057676         1      NP_015026.1    
NC_001147       1058419..1058586         1      NP_878177.1    
NC_001147       1059527..1059988         1      NP_015027.1    
NC_001147       1061560..1063644         1      NP_015029.1    
NC_001147       1065039..1065911         1      NP_015030.1    
NC_001147       1066835..1068532         1      NP_015031.1    
NC_001147       1074209..1076083         1      NP_015034.1    
NC_001147       1076780..1077907         1      NP_015035.1    
NC_001147       1080272..1081585         1      NP_015038.1    
NC_001147       1082714..1083208         1      NP_015039.1    
NC_001147       1087185..1090859         1      NP_061495.1    
NC_001148       280..5840,5989..6007    -1      NP_015040.1    
NC_001148       7933..8427              -1      NP_015041.1    
NC_001148       9557..10870             -1      NP_015042.1    
NC_001148       13228..14355            -1      NP_015044.1    
NC_001148       15053..15355            -1      NP_015045.1    
NC_001148       15405..16868            -1      NP_015046.1    
NC_001148       26611..28164            -1      NP_015051.1    
NC_001148       43283..44344            -1      NP_015059.1    
NC_001148       44551..46506            -1      NP_015060.1    
NC_001148       51244..52671            -1      NP_015064.1    
NC_001148       53498..55153            -1      NP_015065.1    
NC_001148       64977..66614            -1      NP_015067.1    
NC_001148       71063..73006            -1      NP_015070.1    
NC_001148       73363..73881            -1      NP_015071.1    
NC_001148       74309..74719            -1      NP_015073.1    
NC_001148       75699..75985,76224..76239 -1      NP_015074.1    
NC_001148       76669..79353            -1      NP_015075.1    
NC_001148       79711..82356            -1      NP_015076.1    
NC_001148       82625..84196            -1      NP_015077.1    
NC_001148       84509..85297            -1      NP_015078.1    
NC_001148       87014..88033            -1      NP_015080.1    
NC_001148       90622..95109            -1      NP_015082.1    
NC_001148       95372..96153,96234..96258 -1      NP_015083.1    
NC_001148       96496..98625            -1      NP_015084.1    
NC_001148       101608..102702          -1      NP_015088.1    
NC_001148       104946..105440          -1      NP_015090.1    
NC_001148       120163..121167          -1      NP_015097.1    
NC_001148       126738..128087          -1      NP_015100.1    
NC_001148       128631..129137          -1      NP_015101.1    
NC_001148       139619..143170          -1      NP_015107.1    
NC_001148       148568..150190          -1      NP_015110.1    
NC_001148       151514..153148          -1      NP_015112.1    
NC_001148       154289..156211          -1      NP_015114.2    
NC_001148       156489..157592          -1      NP_015115.1    
NC_001148       162631..163596          -1      NP_015118.1    
NC_001148       168087..169337          -1      NP_015122.1    
NC_001148       169769..171154          -1      NP_015123.1    
NC_001148       172032..172754          -1      NP_015125.1    
NC_001148       182654..183055          -1      NP_015132.1    
NC_001148       183596..184678          -1      NP_015133.1    
NC_001148       185316..187724          -1      NP_015134.1    
NC_001148       188306..188512          -1      NP_878179.1    
NC_001148       194511..195425          -1      NP_015138.1    
NC_001148       195949..197787          -1      NP_015140.1    
NC_001148       199494..202535          -1      NP_015142.1    
NC_001148       213041..213961          -1      NP_015148.1    
NC_001148       216011..218362          -1      NP_015149.1    
NC_001148       220166..222772          -1      NP_015151.1    
NC_001148       224352..225740          -1      NP_015153.1    
NC_001148       226168..227370          -1      NP_015154.1    
NC_001148       229038..230837          -1      NP_015156.1    
NC_001148       232592..237106          -1      NP_015158.1    
NC_001148       237955..239076          -1      NP_015160.1    
NC_001148       239349..241496          -1      NP_015161.1    
NC_001148       241917..242699          -1      NP_015162.1    
NC_001148       243205..244026          -1      NP_015163.1    
NC_001148       244318..246219          -1      NP_015164.1    
NC_001148       250906..251667          -1      NP_015166.1    
NC_001148       252033..254309          -1      NP_015167.1    
NC_001148       255912..256766          -1      NP_015169.1    
NC_001148       257215..259335          -1      NP_015170.1    
NC_001148       259713..260930          -1      NP_015171.1    
NC_001148       261726..264191          -1      NP_015172.1    
NC_001148       266179..267534          -1      NP_015174.1    
NC_001148       272293..272814          -1      NP_015177.2    
NC_001148       276161..277528          -1      NP_015179.1    
NC_001148       278394..279698          -1      NP_015180.1    
NC_001148       283463..286060          -1      NP_015184.1    
NC_001148       287513..289033          -1      NP_015185.1    
NC_001148       289668..291050          -1      NP_015186.1    
NC_001148       291365..292426          -1      NP_015187.1    
NC_001148       292816..296646          -1      NP_015188.1    
NC_001148       298570..299502          -1      NP_015191.1    
NC_001148       299887..301227          -1      NP_015192.1    
NC_001148       306532..308220          -1      NP_015197.1    
NC_001148       308827..309603          -1      NP_015198.1    
NC_001148       317640..318944          -1      NP_015202.1    
NC_001148       319225..320766          -1      NP_015203.1    
NC_001148       320961..321629          -1      NP_015204.1    
NC_001148       324023..324286          -1      NP_878181.1    
NC_001148       324410..326263          -1      NP_015206.1    
NC_001148       327863..328729          -1      NP_015208.1    
NC_001148       332099..335485          -1      NP_015210.1    
NC_001148       335952..337142          -1      NP_015212.1    
NC_001148       337435..338619          -1      NP_015213.1    
NC_001148       341067..344738          -1      NP_015215.1    
NC_001148       345263..345443,345596..347388 -1      NP_015216.3    
NC_001148       350191..352272          -1      NP_015219.1    
NC_001148       352860..355409          -1      NP_015220.1    
NC_001148       357997..359403          -1      NP_015222.1    
NC_001148       363517..364065          -1      NP_015226.1    
NC_001148       364383..364724          -1      NP_015227.1    
NC_001148       366526..366732          -1      NP_690846.1    
NC_001148       368068..369438          -1      NP_015230.1    
NC_001148       369836..370660          -1      NP_015231.2    
NC_001148       377288..377992,378387..378392 -1      NP_015235.1    
NC_001148       379117..381147          -1      NP_015236.1    
NC_001148       384770..386443          -1      NP_015239.1    
NC_001148       396699..398102          -1      NP_015242.1    
NC_001148       398477..404080          -1      NP_015243.1    
NC_001148       408007..408741          -1      NP_015247.1    
NC_001148       409365..410087          -1      NP_015248.1    
NC_001148       420045..420515          -1      NP_015254.1    
NC_001148       422882..423889          -1      NP_015256.1    
NC_001148       424212..425093          -1      NP_015257.1    
NC_001148       425248..425844          -1      NP_015258.1    
NC_001148       428708..429613          -1      NP_015261.1    
NC_001148       445839..450374          -1      NP_015267.1    
NC_001148       451906..453054          -1      NP_015268.1    
NC_001148       453427..453732          -1      NP_015269.1    
NC_001148       453989..454987          -1      NP_015270.1    
NC_001148       457115..458455          -1      NP_015272.1    
NC_001148       460776..461963          -1      NP_015275.1    
NC_001148       462478..463836          -1      NP_015276.1    
NC_001148       466641..466940          -1      NP_015279.1    
NC_001148       473037..474704          -1      NP_015283.1    
NC_001148       475115..475738          -1      NP_015284.1    
NC_001148       475990..478998          -1      NP_015285.1    
NC_001148       481425..481898          -1      NP_015288.1    
NC_001148       487360..488205          -1      NP_015292.1    
NC_001148       488885..491362          -1      NP_015293.1    
NC_001148       492016..492916,493019..493035 -1      NP_015294.1    
NC_001148       500673..502181          -1      NP_015299.1    
NC_001148       504337..506310          -1      NP_015302.1    
NC_001148       512311..514176          -1      NP_015305.1    
NC_001148       514509..517016          -1      NP_015306.1    
NC_001148       518732..520231          -1      NP_015308.1    
NC_001148       525807..526880          -1      NP_015310.1    
NC_001148       528982..529347          -1      NP_015312.1    
NC_001148       533639..534700          -1      NP_015314.1    
NC_001148       535817..538933          -1      NP_015316.1    
NC_001148       542079..543845          -1      NP_015318.1    
NC_001148       550629..551654          -1      NP_015321.1    
NC_001148       553624..554325          -1      NP_015323.1    
NC_001148       561501..563765          -1      NP_015328.1    
NC_001148       564004..565038          -1      NP_015329.1    
NC_001148       565784..566668          -1      NP_015330.1    
NC_001148       567266..568993          -1      NP_015331.1    
NC_001148       569333..571375          -1      NP_015332.1    
NC_001148       577582..581193          -1      NP_015335.1    
NC_001148       583059..584039          -1      NP_015336.1    
NC_001148       584629..585582          -1      NP_015338.1    
NC_001148       590280..591023          -1      NP_015340.1    
NC_001148       592329..593066          -1      NP_015341.1    
NC_001148       593483..593914          -1      NP_015342.1    
NC_001148       600646..603354          -1      NP_015346.1    
NC_001148       603908..607309          -1      NP_015347.1    
NC_001148       608823..610028          -1      NP_015348.1    
NC_001148       613374..614555          -1      NP_015350.1    
NC_001148       620422..621255          -1      NP_015352.1    
NC_001148       624466..626964          -1      NP_015354.1    
NC_001148       637376..639016          -1      NP_015358.1    
NC_001148       646445..647035          -1      NP_015362.1    
NC_001148       650432..653659          -1      NP_015367.1    
NC_001148       655137..656549          -1      NP_015370.1    
NC_001148       661134..664670          -1      NP_015374.1    
NC_001148       665690..665971          -1      NP_015377.1    
NC_001148       674858..675628          -1      NP_015385.1    
NC_001148       675974..676879          -1      NP_015386.1    
NC_001148       677809..678190,678277..678317 -1      NP_015388.1    
NC_001148       682938..684350          -1      NP_015393.1    
NC_001148       684553..685434          -1      NP_015394.1    
NC_001148       691930..692415          -1      NP_015398.1    
NC_001148       692793..694835          -1      NP_015399.1    
NC_001148       695734..696816          -1      NP_015400.1    
NC_001148       697144..698262          -1      NP_015403.1    
NC_001148       702112..703968          -1      NP_015406.1    
NC_001148       704223..704654          -1      NP_015407.1    
NC_001148       708495..709826          -1      NP_015410.2    
NC_001148       711401..713026          -1      NP_015413.1    
NC_001148       716154..718466          -1      NP_015416.1    
NC_001148       719556..720422          -1      NP_015418.2    
NC_001148       721035..724715          -1      NP_015420.1    
NC_001148       728945..729383,729480..729526 -1      NP_015423.2    
NC_001148       731222..731746          -1      NP_015427.1    
NC_001148       733621..736431          -1      NP_015429.1    
NC_001148       736982..739567          -1      NP_015430.1    
NC_001148       741436..742062          -1      NP_015432.1    
NC_001148       745826..746833          -1      NP_015435.1    
NC_001148       749254..751917          -1      NP_015437.1    
NC_001148       773873..775180          -1      NP_015445.1    
NC_001148       791214..792200          -1      NP_015453.1    
NC_001148       793907..794494          -1      NP_015456.2    
NC_001148       795974..797206          -1      NP_015458.1    
NC_001148       804997..808959,808961..810265 -1      NP_058191.1    
NC_001148       808943..810265          -1      NP_058192.1    
NC_001148       810980..812449          -1      NP_015464.1    
NC_001148       813152..814054          -1      NP_015465.1    
NC_001148       815730..817919          -1      NP_015467.1    
NC_001148       819761..821419          -1      NP_015470.1    
NC_001148       825641..826555          -1      NP_015473.1    
NC_001148       826829..828136          -1      NP_015474.1    
NC_001148       831051..831671          -1      NP_015477.1    
NC_001148       832057..833454          -1      NP_015478.1    
NC_001148       835559..837409          -1      NP_015481.1    
NC_001148       837905..839773          -1      NP_015482.1    
NC_001148       850985..854947,854949..856253 -1      NP_058195.1    
NC_001148       854931..856253          -1      NP_058196.1    
NC_001148       860310..860411          -1      NP_878184.1    
NC_001148       864445..866418          -1      NP_015487.1    
NC_001148       866711..868300          -1      NP_015488.1    
NC_001148       868641..869951          -1      NP_015489.1    
NC_001148       876278..876625          -1      NP_015492.1    
NC_001148       876843..877628          -1      NP_015493.1    
NC_001148       886520..887833          -1      NP_015499.1    
NC_001148       888039..888704          -1      NP_015500.1    
NC_001148       891097..892074          -1      NP_015502.1    
NC_001148       893793..895760          -1      NP_015505.1    
NC_001148       897357..899663          -1      NP_015507.1    
NC_001148       909729..911018          -1      NP_015512.1    
NC_001148       911984..912475          -1      NP_015514.1    
NC_001148       917073..919037          -1      NP_015516.1    
NC_001148       922905..923375          -1      NP_015519.1    
NC_001148       924300..926933          -1      NP_015520.1    
NC_001148       938144..939028          -1      NP_015525.1    
NC_001148       939275..939667          -1      NP_015526.1    
NC_001148       11887..12600             1      NP_015043.1    
NC_001148       22938..24701             1      NP_015049.1    
NC_001148       25087..26064             1      NP_015050.1    
NC_001148       30079..30267             1      NP_015052.1    
NC_001148       30482..32803             1      NP_015053.2    
NC_001148       33013..34947             1      NP_015054.1    
NC_001148       35236..37845             1      NP_015055.1    
NC_001148       38169..38798             1      NP_015056.1    
NC_001148       39121..40077             1      NP_015057.1    
NC_001148       41043..42869             1      NP_015058.1    
NC_001148       47336..48802             1      NP_015061.1    
NC_001148       49303..50958             1      NP_015063.1    
NC_001148       56748..58070             1      NP_058190.1    
NC_001148       56748..58052,58054..62016  1      NP_058189.1    
NC_001148       63279..63860             1      NP_015066.1    
NC_001148       67725..68882             1      NP_015068.1    
NC_001148       69485..70951             1      NP_015069.1    
NC_001148       85586..86950             1      NP_015079.1    
NC_001148       88517..90316             1      NP_015081.1    
NC_001148       99484..100086            1      NP_015085.1    
NC_001148       100496..101353           1      NP_015087.1    
NC_001148       103232..104647           1      NP_015089.1    
NC_001148       106172..106822           1      NP_015091.1    
NC_001148       107275..108147           1      NP_015092.1    
NC_001148       108652..114315           1      NP_015093.1    
NC_001148       115312..116487           1      NP_015094.1    
NC_001148       117067..117687           1      NP_015095.1    
NC_001148       118382..120031           1      NP_015096.1    
NC_001148       121767..125357           1      NP_015098.1    
NC_001148       126006..126446           1      NP_015099.1    
NC_001148       130161..132227           1      NP_015102.1    
NC_001148       133042..135423           1      NP_015103.1    
NC_001148       135789..136442           1      NP_015104.1    
NC_001148       136749..138227           1      NP_015105.1    
NC_001148       138697..138724,138864..139408  1      NP_015106.1    
NC_001148       143820..147128           1      NP_015108.1    
NC_001148       147415..148422           1      NP_015109.1    
NC_001148       150613..151329           1      NP_015111.1    
NC_001148       153494..154039           1      NP_015113.1    
NC_001148       157841..159592           1      NP_015116.1    
NC_001148       159908..162340           1      NP_015117.1    
NC_001148       164275..165759           1      NP_015120.1    
NC_001148       166255..167397           1      NP_015121.1    
NC_001148       171483..171953           1      NP_015124.1    
NC_001148       173151..173161,173571..173664,174072..174701  1      NP_015126.1    
NC_001148       175042..175863           1      NP_015128.1    
NC_001148       176222..179020           1      NP_015129.1    
NC_001148       179276..181114           1      NP_015130.1    
NC_001148       181402..182547           1      NP_015131.1    
NC_001148       189153..190982           1      NP_015135.1    
NC_001148       191405..192649           1      NP_015136.1    
NC_001148       193647..194144           1      NP_015137.1    
NC_001148       199094..199375           1      NP_015141.1    
NC_001148       203420..204940           1      NP_015144.1    
NC_001148       205247..207646           1      NP_015145.1    
NC_001148       208156..209805           1      NP_015146.1    
NC_001148       212157..212783           1      NP_015147.1    
NC_001148       218629..218645,218746..220087  1      NP_015150.2    
NC_001148       223142..224035           1      NP_015152.1    
NC_001148       228313..228771           1      NP_015155.1    
NC_001148       231216..232508           1      NP_015157.1    
NC_001148       237337..237978           1      NP_015159.1    
NC_001148       246989..250261           1      NP_015165.1    
NC_001148       254813..255760           1      NP_015168.1    
NC_001148       264601..264699           1      NP_878180.1    
NC_001148       265027..266103           1      NP_015173.1    
NC_001148       268187..270892           1      NP_015175.1    
NC_001148       271309..272193           1      NP_015176.1    
NC_001148       273254..275866           1      NP_015178.1    
NC_001148       280479..280925           1      NP_015181.1    
NC_001148       282121..282139,282665..282969  1      NP_015182.1    
NC_001148       297552..298049           1      NP_015190.1    
NC_001148       301715..302617           1      NP_015193.1    
NC_001148       303120..304013           1      NP_015194.1    
NC_001148       304386..305057           1      NP_015195.1    
NC_001148       305297..305305,305411..306136  1      NP_015196.1    
NC_001148       310209..312899           1      NP_015199.1    
NC_001148       313387..316485           1      NP_015200.1    
NC_001148       316754..317515           1      NP_015201.1    
NC_001148       322070..323743           1      NP_015205.1    
NC_001148       326627..327661           1      NP_015207.1    
NC_001148       329605..331698           1      NP_015209.1    
NC_001148       339943..340944           1      NP_015214.1    
NC_001148       348443..348949           1      NP_015217.1    
NC_001148       349116..349862           1      NP_015218.1    
NC_001148       355697..357673           1      NP_015221.1    
NC_001148       360206..361576           1      NP_015224.1    
NC_001148       361869..363359           1      NP_015225.1    
NC_001148       364949..366427           1      NP_015228.1    
NC_001148       366924..368015           1      NP_015229.1    
NC_001148       370975..372918           1      NP_015232.1    
NC_001148       373790..375166           1      NP_015233.1    
NC_001148       375499..376950           1      NP_015234.1    
NC_001148       381962..382990           1      NP_015237.1    
NC_001148       383452..384405           1      NP_015238.1    
NC_001148       387064..393651           1      NP_015240.1    
NC_001148       394035..396569           1      NP_015241.1    
NC_001148       404947..404953,405455..406041  1      NP_015244.1    
NC_001148       406633..406643,407065..407536  1      NP_015246.1    
NC_001148       410440..411282           1      NP_015249.1    
NC_001148       412251..412258,413010..415359  1      NP_015250.1    
NC_001148       415760..418024           1      NP_015251.1    
NC_001148       418509..420008           1      NP_015253.1    
NC_001148       420945..422783           1      NP_015255.1    
NC_001148       426230..427669           1      NP_015259.1    
NC_001148       427924..428652           1      NP_015260.1    
NC_001148       429936..431366           1      NP_015262.1    
NC_001148       432585..434087           1      NP_015264.1    
NC_001148       434520..435761           1      NP_015265.1    
NC_001148       444576..445028           1      NP_015266.1    
NC_001148       455756..456661           1      NP_015271.1    
NC_001148       459070..459675           1      NP_015273.1    
NC_001148       459960..460556           1      NP_015274.1    
NC_001148       464398..465645           1      NP_015277.1    
NC_001148       465959..466258           1      NP_015278.1    
NC_001148       467257..469653           1      NP_015280.1    
NC_001148       469936..471993           1      NP_015282.1    
NC_001148       479222..480172           1      NP_015286.1    
NC_001148       480179..480370           1      NP_878182.1    
NC_001148       480532..481065           1      NP_015287.1    
NC_001148       482841..485684           1      NP_015289.1    
NC_001148       486710..487207           1      NP_015291.1    
NC_001148       493541..495244           1      NP_015295.1    
NC_001148       495504..497717           1      NP_015296.1    
NC_001148       498094..499290           1      NP_015297.1    
NC_001148       499663..500400           1      NP_015298.1    
NC_001148       503515..504240           1      NP_015301.1    
NC_001148       506695..509997           1      NP_015303.1    
NC_001148       511099..511662           1      NP_015304.1    
NC_001148       517649..518758           1      NP_015307.1    
NC_001148       521011..524955           1      NP_015309.1    
NC_001148       527544..528689           1      NP_015311.1    
NC_001148       529720..533406           1      NP_015313.1    
NC_001148       535015..535584           1      NP_015315.1    
NC_001148       539382..541967           1      NP_015317.1    
NC_001148       544628..548140           1      NP_015319.1    
NC_001148       548483..550303           1      NP_015320.1    
NC_001148       552017..553405           1      NP_015322.1    
NC_001148       554602..555726           1      NP_015324.1    
NC_001148       556374..557834           1      NP_015325.1    
NC_001148       558382..559932           1      NP_015326.1    
NC_001148       573015..575099           1      NP_015333.1    
NC_001148       576549..577355           1      NP_015334.1    
NC_001148       594473..596293           1      NP_015343.1    
NC_001148       596747..599548           1      NP_015344.1    
NC_001148       599867..600214           1      NP_015345.1    
NC_001148       610478..612721           1      NP_015349.1    
NC_001148       615376..619011           1      NP_015351.1    
NC_001148       623524..623574,623708..624199  1      NP_015353.1    
NC_001148       627877..631242           1      NP_015355.1    
NC_001148       631512..633758           1      NP_015356.1    
NC_001148       634120..637221           1      NP_015357.1    
NC_001148       639522..640955           1      NP_015359.1    
NC_001148       642205..643317           1      NP_015360.1    
NC_001148       643833..645269           1      NP_015361.1    
NC_001148       645947..646150           1      NP_690847.1    
NC_001148       647302..648372           1      NP_015365.1    
NC_001148       648701..649918           1      NP_015366.1    
NC_001148       654163..654164,654568..654844  1      NP_015368.1    
NC_001148       656796..657341           1      NP_015371.1    
NC_001148       657526..658935           1      NP_015372.2    
NC_001148       659179..661050           1      NP_015373.1    
NC_001148       664957..665487           1      NP_015376.1    
NC_001148       666277..667443           1      NP_015379.1    
NC_001148       667673..670870           1      NP_015380.1    
NC_001148       671123..672139           1      NP_015381.1    
NC_001148       672468..673493           1      NP_015382.1    
NC_001148       673748..674671           1      NP_015383.1    
NC_001148       677162..677638           1      NP_015387.1    
NC_001148       679690..680796           1      NP_015390.1    
NC_001148       681210..682109           1      NP_015391.1    
NC_001148       682217..682774           1      NP_015392.1    
NC_001148       685895..687595           1      NP_015395.1    
NC_001148       688169..688804           1      NP_015396.1    
NC_001148       690104..691786           1      NP_015397.1    
NC_001148       698867..700012           1      NP_015404.1    
NC_001148       700592..701968           1      NP_015405.1    
NC_001148       704852..706591           1      NP_015408.1    
NC_001148       706970..708340           1      NP_015409.1    
NC_001148       710099..711136           1      NP_015411.1    
NC_001148       713273..715939           1      NP_015414.2    
NC_001148       720635..720958           1      NP_015419.1    
NC_001148       725392..728613           1      NP_015422.1    
NC_001148       729789..730211           1      NP_015425.1    
NC_001148       730490..731017           1      NP_015426.1    
NC_001148       732347..733210           1      NP_015428.1    
NC_001148       740059..741390           1      NP_015431.1    
NC_001148       742452..743741           1      NP_015433.1    
NC_001148       744173..744385           1      NP_878183.1    
NC_001148       744687..745571           1      NP_015434.1    
NC_001148       747304..748998           1      NP_015436.1    
NC_001148       752255..752917           1      NP_015438.1    
NC_001148       753299..754246           1      NP_015439.1    
NC_001148       754875..758126           1      NP_015440.1    
NC_001148       758646..759479           1      NP_015441.1    
NC_001148       760023..767492           1      NP_015442.1    
NC_001148       767750..768985           1      NP_015443.1    
NC_001148       771651..773126           1      NP_015444.1    
NC_001148       778579..780297           1      NP_015446.1    
NC_001148       782041..785667           1      NP_015447.1    
NC_001148       786204..787424           1      NP_015449.1    
NC_001148       787957..789321           1      NP_015450.1    
NC_001148       790079..791116           1      NP_015452.1    
NC_001148       792683..793732           1      NP_015454.1    
NC_001148       794961..795025,795391..795763  1      NP_015457.1    
NC_001148       797553..797705           1      NP_015459.1    
NC_001148       798047..798853           1      NP_015460.1    
NC_001148       799230..802013           1      NP_015461.1    
NC_001148       802355..804076           1      NP_015463.1    
NC_001148       814387..815532           1      NP_015466.1    
NC_001148       818319..819071           1      NP_015469.1    
NC_001148       822616..824334           1      NP_015471.1    
NC_001148       829914..830435           1      NP_015475.1    
NC_001148       833807..834241           1      NP_015479.1    
NC_001148       834561..835208           1      NP_015480.1    
NC_001148       841262..842665           1      NP_015483.1    
NC_001148       843258..844016           1      NP_015484.1    
NC_001148       844705..846027           1      NP_058194.1    
NC_001148       844705..846009,846011..849976  1      NP_058193.1    
NC_001148       857579..859741           1      NP_015485.1    
NC_001148       861302..864010           1      NP_015486.1    
NC_001148       870699..874922           1      NP_015490.1    
NC_001148       875364..875993           1      NP_015491.1    
NC_001148       878072..878545           1      NP_015494.1    
NC_001148       878620..880164           1      NP_015495.1    
NC_001148       883824..885554           1      NP_015497.1    
NC_001148       885792..886394           1      NP_015498.1    
NC_001148       888970..891039           1      NP_015501.2    
NC_001148       892328..893725           1      NP_015504.1    
NC_001148       895957..897000           1      NP_015506.1    
NC_001148       900190..900450           1      NP_015508.1    
NC_001148       900751..901554           1      NP_015509.1    
NC_001148       902040..906650           1      NP_015510.1    
NC_001148       907214..909430           1      NP_015511.1    
NC_001148       911253..911272,911349..911796  1      NP_015513.1    
NC_001148       912660..916958           1      NP_015515.1    
NC_001148       919377..920483           1      NP_015517.1    
NC_001148       921856..922773           1      NP_015518.1    
NC_001148       931372..932784           1      NP_015522.1    
NC_001148       934030..935661           1      NP_015524.1    
NC_001148       939918..941132           1      NP_015527.1    
NC_001148       943028..943046,943195..943892  1      NP_015528.1    
NC_001148       943876..944184           1      NP_015529.1    
NC_001148       944599..947697           1      NP_015530.1    
NC_001224       13818..16322             1      NP_009310.1    
NC_001224       13818..13986,16435..18830  1      NP_009309.1    
NC_001224       13818..13986,18954..19996  1      NP_009308.1    
NC_001224       13818..13986,18954..18991,20508..21935  1      NP_009307.1    
NC_001224       13818..13986,16435..16470,18954..18991,20508..20984,21995..23167  1      NP_009306.1    
NC_001224       13818..13986,16435..16470,18954..18991,20508..20984,21995..22246,23612..23746,25318..25342,26229..26701  1      NP_009305.1    
NC_001224       24156..24870,24906..25255  1      NP_009311.2    
NC_001224       27666..27812             1      NP_009312.1    
NC_001224       28487..29266             1      NP_009313.1    
NC_001224       36540..36954,37723..38579  1      NP_009318.1    
NC_001224       36540..36954,37723..37736,39141..40265  1      NP_009317.1    
NC_001224       36540..36954,37723..37736,39141..39217,40841..42251  1      NP_009316.1    
NC_001224       36540..36954,37723..37736,39141..39217,40841..41090,42508..42558,43297..43647  1      NP_009315.1    
NC_001224       46723..46953             1      NP_009319.1    
NC_001224       48901..50097             1      NP_009320.1    
NC_001224       61022..61729             1      NP_009324.1    
NC_001224       73758..74513             1      NP_009326.1    
NC_001224       74495..75622,75663..75872,75904..75984  1      NP_009327.1    
NC_001224       79213..80022             1      NP_009328.1    
