# Supplementary material for: Composition-based statistics and translated nucleotide searches: Improving the TBLASTN module of BLAST
Source: BMC Biol. 2006 Dec 7;4:41. doi: 10.1186/1741-7007-4-41 (PMC1779365; doi:10.1186/1741-7007-4-41)
Supplement: Additional File 2 — Yeast data set. queries and lists of true positives for performing ROC analysis of translated nucleotide search algorithms. Also contains the exact version of the yeast genome used in the experiments described in this paper. [file 1741-7007-4-41-S2.tgz › yeast-test/proteintp/kelch.hits]

---
gi: 6319573
ref: NP_009655.1
chromosome: NC_001134
coding_region: 436945..441309
strand: +
---
gi: 6319926
ref: NP_010007.1
chromosome: NC_001135
coding_region: 260307..262448
strand: -
---
gi: 6320979
ref: NP_011058.1
chromosome: NC_001137
coding_region: 425184..430445
strand: -
---
gi: 6321241
ref: NP_011318.1
chromosome: NC_001139
coding_region: 124703..129166
strand: +
---
gi: 6321301
ref: NP_011378.1
chromosome: NC_001139
coding_region: 249874..249891,250092..252743
strand: +
---
gi: 6321341
ref: NP_011418.1
chromosome: NC_001139
coding_region: 321785..323233
strand: +
---
gi: 6321677
ref: NP_011754.1
chromosome: NC_001139
coding_region: 966044..968692
strand: -
---
gi: 6321952
ref: NP_012028.1
chromosome: NC_001140
coding_region: 413687..417181
strand: -
---
gi: 6322493
ref: NP_012567.1
chromosome: NC_001142
coding_region: 492292..496365
strand: -
---
gi: 6324431
ref: NP_014500.1
chromosome: NC_001147
coding_region: 56450..58537
strand: +
---
gi: 6324947
ref: NP_015016.1
chromosome: NC_001147
coding_region: 1031485..1034178
strand: -
---
gi: 6324992
ref: NP_015060.1
chromosome: NC_001148
coding_region: 44551..46506
strand: -
---
gi: 41629666
ref: NP_009345.2
chromosome: NC_001133
coding_region: 39260..41902
strand: +
