# Supplementary material for: Composition-based statistics and translated nucleotide searches: Improving the TBLASTN module of BLAST
Source: BMC Biol. 2006 Dec 7;4:41. doi: 10.1186/1741-7007-4-41 (PMC1779365; doi:10.1186/1741-7007-4-41)
Supplement: Additional File 2 — Yeast data set. queries and lists of true positives for performing ROC analysis of translated nucleotide search algorithms. Also contains the exact version of the yeast genome used in the experiments described in this paper. [file 1741-7007-4-41-S2.tgz › yeast-test/proteintp/actin.gi]

6319314
6319396
6319646
6319972
6320175
6320311
6320805
6320950
6321921
6322380
6322426
6322505
6322525
6322777
6323004
6323114
6323401
6323676
6324120
6324269
6324715
6325151
6325291
14318479
37362658
