# Supplementary material for: Composition-based statistics and translated nucleotide searches: Improving the TBLASTN module of BLAST
Source: BMC Biol. 2006 Dec 7;4:41. doi: 10.1186/1741-7007-4-41 (PMC1779365; doi:10.1186/1741-7007-4-41)
Supplement: Additional File 2 — Yeast data set. queries and lists of true positives for performing ROC analysis of translated nucleotide search algorithms. Also contains the exact version of the yeast genome used in the experiments described in this paper. [file 1741-7007-4-41-S2.tgz › yeast-test/proteintp/ring.gi]

6319590
6319911
6320011
6320129
6320196
6320347
6320471
6320472
6320519
6320617
6320668
6320912
6320962
6321907
6322304
6322817
6322869
6323060
6323276
6323355
6323426
6323459
6323572
6323668
6323766
6323887
6323904
6324213
6324434
6324438
6324518
6324561
6324730
6324765
37362706
50593118
