# Supplementary material for: Composition-based statistics and translated nucleotide searches: Improving the TBLASTN module of BLAST
Source: BMC Biol. 2006 Dec 7;4:41. doi: 10.1186/1741-7007-4-41 (PMC1779365; doi:10.1186/1741-7007-4-41)
Supplement: Additional File 2 — Yeast data set. queries and lists of true positives for performing ROC analysis of translated nucleotide search algorithms. Also contains the exact version of the yeast genome used in the experiments described in this paper. [file 1741-7007-4-41-S2.tgz › yeast-test/proteintp/rrm.gi]

6319420
6319595
6319689
6319835
6319977
6319988
6319992
6320034
6320152
6320589
6320637
6320640
6320912
6321013
6321394
6321595
6321599
6321661
6321689
6321753
6321763
6321803
6321878
6322128
6322191
6322195
6322199
6322550
6322635
6322982
6323518
6323924
6323960
6324043
6324078
6324132
6324155
6324219
6324312
6324324
6324379
6324428
6324449
6324532
6324816
6324895
6324937
6325066
6325072
6325079
6325213
6325299
6325369
6325421
14318545
14318556
