# Supplementary material for: Composition-based statistics and translated nucleotide searches: Improving the TBLASTN module of BLAST
Source: BMC Biol. 2006 Dec 7;4:41. doi: 10.1186/1741-7007-4-41 (PMC1779365; doi:10.1186/1741-7007-4-41)
Supplement: Additional File 2 — Yeast data set. queries and lists of true positives for performing ROC analysis of translated nucleotide search algorithms. Also contains the exact version of the yeast genome used in the experiments described in this paper. [file 1741-7007-4-41-S2.tgz › yeast-test/proteintp/brct.hits]

---
gi: 6320423
ref: NP_010503.1
chromosome: NC_001136
coding_region: 899545..903474
strand: -
---
gi: 6321540
ref: NP_011617.1
chromosome: NC_001139
coding_region: 695421..697238
strand: +
---
gi: 6321948
ref: NP_012024.1
chromosome: NC_001140
coding_region: 402968..406180
strand: +
---
gi: 6322371
ref: NP_012445.1
chromosome: NC_001142
coding_region: 262673..264967
strand: -
---
gi: 6323362
ref: NP_013434.1
chromosome: NC_001144
coding_region: 787664..789679
strand: +
---
gi: 6323933
ref: NP_014004.1
chromosome: NC_001145
coding_region: 820255..822453
strand: +
---
gi: 6324113
ref: NP_014183.1
chromosome: NC_001146
coding_region: 241688..244171
strand: +
---
gi: 6324578
ref: NP_014647.1
chromosome: NC_001147
coding_region: 334509..337343
strand: -
---
gi: 6324791
ref: NP_014860.1
chromosome: NC_001147
coding_region: 749301..751886
strand: +
---
gi: 6324921
ref: NP_014991.1
chromosome: NC_001147
coding_region: 981823..984780
strand: +
