# Supplementary material for: Composition-based statistics and translated nucleotide searches: Improving the TBLASTN module of BLAST
Source: BMC Biol. 2006 Dec 7;4:41. doi: 10.1186/1741-7007-4-41 (PMC1779365; doi:10.1186/1741-7007-4-41)
Supplement: Additional File 2 — Yeast data set. queries and lists of true positives for performing ROC analysis of translated nucleotide search algorithms. Also contains the exact version of the yeast genome used in the experiments described in this paper. [file 1741-7007-4-41-S2.tgz › yeast-test/proteintp/rgs.hits]

---
gi: 6323485
ref: NP_013557.1
chromosome: NC_001144
coding_region: 1039267..1041363
strand: -
---
gi: 6324681
ref: NP_014750.1
chromosome: NC_001147
coding_region: 521353..522282
strand: +
---
gi: 6324876
ref: NP_014945.1
chromosome: NC_001147
coding_region: 880961..882268
strand: +
