# Supplementary material for: Composition-based statistics and translated nucleotide searches: Improving the TBLASTN module of BLAST
Source: BMC Biol. 2006 Dec 7;4:41. doi: 10.1186/1741-7007-4-41 (PMC1779365; doi:10.1186/1741-7007-4-41)
Supplement: Additional File 2 — Yeast data set. queries and lists of true positives for performing ROC analysis of translated nucleotide search algorithms. Also contains the exact version of the yeast genome used in the experiments described in this paper. [file 1741-7007-4-41-S2.tgz › yeast-test/proteintp/set.hits]

---
gi: 6320404
ref: NP_010484.1
chromosome: NC_001136
coding_region: 852528..853967
strand: -
---
gi: 6320463
ref: NP_010543.1
chromosome: NC_001136
coding_region: 969984..971468
strand: -
---
gi: 6321748
ref: NP_011824.1
chromosome: NC_001140
coding_region: 21780..23537
strand: +
---
gi: 6321911
ref: NP_011987.1
chromosome: NC_001140
coding_region: 346045..349287
strand: +
---
gi: 6322001
ref: NP_012077.1
chromosome: NC_001140
coding_region: 514904..516484
strand: -
---
gi: 6322293
ref: NP_012367.1
chromosome: NC_001142
coding_region: 102220..104421
strand: -
---
gi: 6322356
ref: NP_012430.1
chromosome: NC_001142
coding_region: 224972..226654
strand: +
---
gi: 6322881
ref: NP_012954.1
chromosome: NC_001143
coding_region: 497220..499475
strand: -
---
gi: 6325048
ref: NP_015116.1
chromosome: NC_001148
coding_region: 157841..159592
strand: +
---
gi: 6325092
ref: NP_015160.1
chromosome: NC_001148
coding_region: 237955..239076
strand: -
