# Supplementary material for: Composition-based statistics and translated nucleotide searches: Improving the TBLASTN module of BLAST
Source: BMC Biol. 2006 Dec 7;4:41. doi: 10.1186/1741-7007-4-41 (PMC1779365; doi:10.1186/1741-7007-4-41)
Supplement: Additional File 2 — Yeast data set. queries and lists of true positives for performing ROC analysis of translated nucleotide search algorithms. Also contains the exact version of the yeast genome used in the experiments described in this paper. [file 1741-7007-4-41-S2.tgz › yeast-test/proteintp/actin.hits]

---
gi: 6319314
ref: NP_009396.1
chromosome: NC_001133
coding_region: 139505..141433
strand: -
---
gi: 6319396
ref: NP_009478.1
chromosome: NC_001134
coding_region: 84497..86446
strand: -
---
gi: 6319646
ref: NP_009728.1
chromosome: NC_001134
coding_region: 573910..575991
strand: -
---
gi: 6319972
ref: NP_010052.1
chromosome: NC_001136
coding_region: 44066..45907
strand: +
---
gi: 6320175
ref: NP_010255.1
chromosome: NC_001136
coding_region: 399337..399358,399482..400635
strand: +
---
gi: 6320311
ref: NP_010391.1
chromosome: NC_001136
coding_region: 666999..667853
strand: +
---
gi: 6320805
ref: NP_010884.1
chromosome: NC_001137
coding_region: 94644..96578
strand: +
---
gi: 6320950
ref: NP_011029.1
chromosome: NC_001137
coding_region: 364585..366513
strand: +
---
gi: 6321921
ref: NP_011997.1
chromosome: NC_001140
coding_region: 363001..364155
strand: -
---
gi: 6322380
ref: NP_012454.1
chromosome: NC_001142
coding_region: 283718..285187
strand: -
---
gi: 6322426
ref: NP_012500.1
chromosome: NC_001142
coding_region: 381243..383291
strand: +
---
gi: 6322505
ref: NP_012579.1
chromosome: NC_001142
coding_region: 519552..521516
strand: -
---
gi: 6322525
ref: NP_012599.1
chromosome: NC_001142
coding_region: 557723..559072
strand: -
---
gi: 6322777
ref: NP_012850.1
chromosome: NC_001143
coding_region: 296075..298720
strand: +
---
gi: 6323004
ref: NP_013076.1
chromosome: NC_001144
coding_region: 95565..97484
strand: -
---
gi: 6323114
ref: NP_013186.1
chromosome: NC_001144
coding_region: 300674..301990
strand: -
---
gi: 6323401
ref: NP_013473.1
chromosome: NC_001144
coding_region: 859551..861524
strand: +
---
gi: 6323676
ref: NP_013747.1
chromosome: NC_001145
coding_region: 337787..337816,337903..339276
strand: +
---
gi: 6324120
ref: NP_014190.1
chromosome: NC_001146
coding_region: 252058..253899
strand: +
---
gi: 6324269
ref: NP_014339.1
chromosome: NC_001146
coding_region: 512667..514934
strand: -
---
gi: 6324715
ref: NP_014784.1
chromosome: NC_001147
coding_region: 589942..592587
strand: -
---
gi: 6325151
ref: NP_015219.1
chromosome: NC_001148
coding_region: 350191..352272
strand: -
---
gi: 6325291
ref: NP_015359.1
chromosome: NC_001148
coding_region: 639522..640955
strand: +
---
gi: 14318479
ref: NP_116614.1
chromosome: NC_001138
coding_region: 53260..54377,54686..54695
strand: -
---
gi: 37362658
ref: NP_011931.2
chromosome: NC_001140
coding_region: 225526..227142
strand: -
