# Supplementary material for: Composition-based statistics and translated nucleotide searches: Improving the TBLASTN module of BLAST
Source: BMC Biol. 2006 Dec 7;4:41. doi: 10.1186/1741-7007-4-41 (PMC1779365; doi:10.1186/1741-7007-4-41)
Supplement: Additional File 2 — Yeast data set. queries and lists of true positives for performing ROC analysis of translated nucleotide search algorithms. Also contains the exact version of the yeast genome used in the experiments described in this paper. [file 1741-7007-4-41-S2.tgz › yeast-test/proteintp/pum.hits]

---
gi: 6320704
ref: NP_010784.1
chromosome: NC_001136
coding_region: 1441423..1443393
strand: -
---
gi: 6321260
ref: NP_011337.1
chromosome: NC_001139
coding_region: 167358..167360,168001..170577
strand: +
---
gi: 6321424
ref: NP_011501.1
chromosome: NC_001139
coding_region: 466146..468812
strand: +
---
gi: 6322450
ref: NP_012524.1
chromosome: NC_001142
coding_region: 417477..419477
strand: -
---
gi: 6322550
ref: NP_012624.1
chromosome: NC_001142
coding_region: 594975..598250
strand: -
---
gi: 6323016
ref: NP_013088.1
chromosome: NC_001144
coding_region: 122074..124713
strand: -
---
gi: 6325299
ref: NP_015367.1
chromosome: NC_001148
coding_region: 650432..653659
strand: -
