# Supplementary material for: Composition-based statistics and translated nucleotide searches: Improving the TBLASTN module of BLAST
Source: BMC Biol. 2006 Dec 7;4:41. doi: 10.1186/1741-7007-4-41 (PMC1779365; doi:10.1186/1741-7007-4-41)
Supplement: Additional File 2 — Yeast data set. queries and lists of true positives for performing ROC analysis of translated nucleotide search algorithms. Also contains the exact version of the yeast genome used in the experiments described in this paper. [file 1741-7007-4-41-S2.tgz › yeast-test/proteintp/pbd.hits]

---
gi: 6321780
ref: NP_011856.1
chromosome: NC_001140
coding_region: 95113..97932
strand: -
---
gi: 6324031
ref: NP_014101.1
chromosome: NC_001146
coding_region: 68913..71441
strand: +
---
gi: 6324459
ref: NP_014528.1
chromosome: NC_001147
coding_region: 104325..106292
strand: +
