# Supplementary material for: Composition-based statistics and translated nucleotide searches: Improving the TBLASTN module of BLAST
Source: BMC Biol. 2006 Dec 7;4:41. doi: 10.1186/1741-7007-4-41 (PMC1779365; doi:10.1186/1741-7007-4-41)
Supplement: Additional File 2 — Yeast data set. queries and lists of true positives for performing ROC analysis of translated nucleotide search algorithms. Also contains the exact version of the yeast genome used in the experiments described in this paper. [file 1741-7007-4-41-S2.tgz › yeast-test/proteintp/cbs.hits]

---
gi: 6319352
ref: NP_009435.1
chromosome: NC_001133
coding_region: 227733..228944
strand: +
---
gi: 6319691
ref: NP_009773.1
chromosome: NC_001134
coding_region: 651410..652993
strand: +
---
gi: 6321323
ref: NP_011400.1
chromosome: NC_001139
coding_region: 292036..293004
strand: +
---
gi: 6321382
ref: NP_011459.1
chromosome: NC_001139
coding_region: 396041..397624
strand: -
---
gi: 6321594
ref: NP_011671.1
chromosome: NC_001139
coding_region: 798548..800071
strand: +
---
gi: 6322012
ref: NP_012088.1
chromosome: NC_001140
coding_region: 554395..555966
strand: +
---
gi: 6322500
ref: NP_012574.1
chromosome: NC_001142
coding_region: 507660..509999
strand: +
---
gi: 6323464
ref: NP_013536.1
chromosome: NC_001144
coding_region: 1002553..1004124
strand: +
---
gi: 6323585
ref: NP_013656.1
chromosome: NC_001145
coding_region: 162194..163308,163717..164176
strand: -
---
gi: 6324512
ref: NP_014581.1
chromosome: NC_001147
coding_region: 214016..216136
strand: -
