# Supplementary material for: Composition-based statistics and translated nucleotide searches: Improving the TBLASTN module of BLAST
Source: BMC Biol. 2006 Dec 7;4:41. doi: 10.1186/1741-7007-4-41 (PMC1779365; doi:10.1186/1741-7007-4-41)
Supplement: Additional File 2 — Yeast data set. queries and lists of true positives for performing ROC analysis of translated nucleotide search algorithms. Also contains the exact version of the yeast genome used in the experiments described in this paper. [file 1741-7007-4-41-S2.tgz › yeast-test/proteintp/g-patch.hits]

---
gi: 6321719
ref: NP_011796.1
chromosome: NC_001139
coding_region: 1050916..1051731
strand: -
---
gi: 6323301
ref: NP_013373.1
chromosome: NC_001144
coding_region: 682739..683563
strand: +
---
gi: 6323456
ref: NP_013528.1
chromosome: NC_001144
coding_region: 973391..975517
strand: +
---
gi: 6324105
ref: NP_014175.1
chromosome: NC_001146
coding_region: 224795..227098
strand: -
---
gi: 6324722
ref: NP_014791.1
chromosome: NC_001147
coding_region: 608640..609197
strand: -
