# Supplementary material for: Composition-based statistics and translated nucleotide searches: Improving the TBLASTN module of BLAST
Source: BMC Biol. 2006 Dec 7;4:41. doi: 10.1186/1741-7007-4-41 (PMC1779365; doi:10.1186/1741-7007-4-41)
Supplement: Additional File 2 — Yeast data set. queries and lists of true positives for performing ROC analysis of translated nucleotide search algorithms. Also contains the exact version of the yeast genome used in the experiments described in this paper. [file 1741-7007-4-41-S2.tgz › yeast-test/proteintp/cycl.hits]

---
gi: 6319914
ref: NP_009995.1
chromosome: NC_001135
coding_region: 239050..240006
strand: +
---
gi: 6320022
ref: NP_010102.1
chromosome: NC_001136
coding_region: 138292..139206
strand: +
---
gi: 6320359
ref: NP_010439.1
chromosome: NC_001136
coding_region: 768507..768995
strand: -
---
gi: 6320510
ref: NP_010590.1
chromosome: NC_001136
coding_region: 1071874..1072551
strand: -
---
gi: 6321848
ref: NP_011924.1
chromosome: NC_001140
coding_region: 218227..218844
strand: -
---
gi: 6322492
ref: NP_012566.1
chromosome: NC_001142
coding_region: 490995..492176
strand: +
---
gi: 6323246
ref: NP_013317.1
chromosome: NC_001144
coding_region: 572098..573213
strand: -
---
gi: 6323255
ref: NP_013327.1
chromosome: NC_001144
coding_region: 589356..590543
strand: +
---
gi: 6323562
ref: NP_013633.1
chromosome: NC_001145
coding_region: 111002..111550
strand: +
---
gi: 6324355
ref: NP_014425.1
chromosome: NC_001146
coding_region: 676177..677103
strand: +
---
gi: 6325193
ref: NP_015261.1
chromosome: NC_001148
coding_region: 428708..429613
strand: -
