# Supplementary material for: Composition-based statistics and translated nucleotide searches: Improving the TBLASTN module of BLAST
Source: BMC Biol. 2006 Dec 7;4:41. doi: 10.1186/1741-7007-4-41 (PMC1779365; doi:10.1186/1741-7007-4-41)
Supplement: Additional File 2 — Yeast data set. queries and lists of true positives for performing ROC analysis of translated nucleotide search algorithms. Also contains the exact version of the yeast genome used in the experiments described in this paper. [file 1741-7007-4-41-S2.tgz › yeast-test/proteintp/SH3.hits]

---
gi: 6319386
ref: NP_009468.1
chromosome: NC_001134
coding_region: 63873..66815
strand: +
---
gi: 6319464
ref: NP_009546.1
chromosome: NC_001134
coding_region: 212635..216369
strand: -
---
gi: 6319677
ref: NP_009759.1
chromosome: NC_001134
coding_region: 620867..622522
strand: +
---
gi: 6319931
ref: NP_010012.1
chromosome: NC_001135
coding_region: 265064..266842
strand: +
---
gi: 6320086
ref: NP_010166.1
chromosome: NC_001136
coding_region: 248581..251238
strand: +
---
gi: 6320366
ref: NP_010446.1
chromosome: NC_001136
coding_region: 780385..781095
strand: -
---
gi: 6320596
ref: NP_010676.1
chromosome: NC_001136
coding_region: 1250176..1251624
strand: +
---
gi: 6320960
ref: NP_011039.1
chromosome: NC_001137
coding_region: 390586..393708
strand: -
---
gi: 6320964
ref: NP_011043.1
chromosome: NC_001137
coding_region: 397948..399051
strand: -
---
gi: 6321575
ref: NP_011652.1
chromosome: NC_001139
coding_region: 762433..763158
strand: +
---
gi: 6321785
ref: NP_011861.1
chromosome: NC_001140
coding_region: 102606..103964
strand: +
---
gi: 6321804
ref: NP_011880.1
chromosome: NC_001140
coding_region: 136873..138232,138401..138447
strand: -
---
gi: 6321906
ref: NP_011982.1
chromosome: NC_001140
coding_region: 338085..339986
strand: +
---
gi: 6322720
ref: NP_012793.1
chromosome: NC_001143
coding_region: 196350..200165
strand: -
---
gi: 6323220
ref: NP_013292.1
chromosome: NC_001144
coding_region: 537274..538434
strand: +
---
gi: 6323341
ref: NP_013413.1
chromosome: NC_001144
coding_region: 752226..756995
strand: -
---
gi: 6323675
ref: NP_013746.1
chromosome: NC_001145
coding_region: 335297..337306
strand: +
---
gi: 6323756
ref: NP_013827.1
chromosome: NC_001145
coding_region: 486586..490245
strand: +
---
gi: 6325412
ref: NP_015480.1
chromosome: NC_001148
coding_region: 834561..835208
strand: +
---
gi: 10383763
ref: NP_009903.2
chromosome: NC_001135
coding_region: 71803..73341
strand: +
---
gi: 14627173
ref: NP_012514.2
chromosome: NC_001142
coding_region: 398853..402326
strand: -
---
gi: 15530184
ref: NP_219497.1
chromosome: NC_001138
coding_region: 201948..203256,203375..203421
strand: -
---
gi: 41629669
ref: NP_009408.2
chromosome: NC_001133
coding_region: 166743..168866
strand: -
