# Supplementary material for: Composition-based statistics and translated nucleotide searches: Improving the TBLASTN module of BLAST
Source: BMC Biol. 2006 Dec 7;4:41. doi: 10.1186/1741-7007-4-41 (PMC1779365; doi:10.1186/1741-7007-4-41)
Supplement: Additional File 2 — Yeast data set. queries and lists of true positives for performing ROC analysis of translated nucleotide search algorithms. Also contains the exact version of the yeast genome used in the experiments described in this paper. [file 1741-7007-4-41-S2.tgz › yeast-test/proteintp/znf.hits]

---
gi: 6319540
ref: NP_009622.1
chromosome: NC_001134
coding_region: 370035..370697
strand: -
---
gi: 6320155
ref: NP_010235.1
chromosome: NC_001136
coding_region: 366739..368211
strand: -
---
gi: 6320184
ref: NP_010264.1
chromosome: NC_001136
coding_region: 415110..416705
strand: -
---
gi: 6320248
ref: NP_010328.1
chromosome: NC_001136
coding_region: 542671..543366
strand: -
---
gi: 6320301
ref: NP_010381.1
chromosome: NC_001136
coding_region: 637134..639818
strand: +
---
gi: 6320350
ref: NP_010430.1
chromosome: NC_001136
coding_region: 748608..750737
strand: -
---
gi: 6320422
ref: NP_010502.1
chromosome: NC_001136
coding_region: 895029..899000
strand: +
---
gi: 6320459
ref: NP_010539.1
chromosome: NC_001136
coding_region: 963984..964559
strand: -
---
gi: 6320472
ref: NP_010552.1
chromosome: NC_001136
coding_region: 1000098..1002017
strand: -
---
gi: 6320866
ref: NP_010945.1
chromosome: NC_001137
coding_region: 210691..211875
strand: -
---
gi: 6320977
ref: NP_011056.1
chromosome: NC_001137
coding_region: 421111..422442
strand: -
---
gi: 6321017
ref: NP_011096.1
chromosome: NC_001137
coding_region: 523364..525754
strand: +
---
gi: 6321183
ref: NP_011260.1
chromosome: NC_001139
coding_region: 22304..23203
strand: +
---
gi: 6321229
ref: NP_011306.1
chromosome: NC_001139
coding_region: 95862..97010
strand: +
---
gi: 6321403
ref: NP_011480.1
chromosome: NC_001139
coding_region: 431553..433067
strand: -
---
gi: 6321481
ref: NP_011558.1
chromosome: NC_001139
coding_region: 582994..583896
strand: -
---
gi: 6321504
ref: NP_011581.1
chromosome: NC_001139
coding_region: 622406..624790
strand: -
---
gi: 6321760
ref: NP_011836.1
chromosome: NC_001140
coding_region: 51109..52986
strand: +
---
gi: 6321794
ref: NP_011870.1
chromosome: NC_001140
coding_region: 117808..119433
strand: +
---
gi: 6322405
ref: NP_012479.1
chromosome: NC_001142
coding_region: 330347..332989
strand: -
---
gi: 6322588
ref: NP_012661.1
chromosome: NC_001142
coding_region: 658832..662974
strand: -
---
gi: 6322788
ref: NP_012861.1
chromosome: NC_001143
coding_region: 322873..324765
strand: +
---
gi: 6323160
ref: NP_013232.1
chromosome: NC_001144
coding_region: 404511..406823
strand: -
---
gi: 6323406
ref: NP_013479.1
chromosome: NC_001144
coding_region: 871696..872727
strand: +
---
gi: 6323435
ref: NP_013507.1
chromosome: NC_001144
coding_region: 925566..927617
strand: +
---
gi: 6323559
ref: NP_013630.1
chromosome: NC_001145
coding_region: 104777..108532
strand: +
---
gi: 6323680
ref: NP_013751.1
chromosome: NC_001145
coding_region: 344402..346516
strand: -
---
gi: 6323715
ref: NP_013786.1
chromosome: NC_001145
coding_region: 409153..410625
strand: +
---
gi: 6323836
ref: NP_013907.1
chromosome: NC_001145
coding_region: 624531..625166
strand: -
---
gi: 6324301
ref: NP_014371.1
chromosome: NC_001146
coding_region: 579579..581615
strand: +
---
gi: 6324687
ref: NP_014756.1
chromosome: NC_001147
coding_region: 534075..536819
strand: +
---
gi: 6325026
ref: NP_015094.1
chromosome: NC_001148
coding_region: 115312..116487
strand: +
---
gi: 6325219
ref: NP_015287.1
chromosome: NC_001148
coding_region: 480532..481065
strand: +
---
gi: 6325270
ref: NP_015338.1
chromosome: NC_001148
coding_region: 584629..585582
strand: -
---
gi: 6325272
ref: NP_015340.1
chromosome: NC_001148
coding_region: 590280..591023
strand: -
---
gi: 6325279
ref: NP_015347.1
chromosome: NC_001148
coding_region: 603908..607309
strand: -
---
gi: 6325444
ref: NP_015512.1
chromosome: NC_001148
coding_region: 909729..911018
strand: -
---
gi: 37362636
ref: NP_010751.2
chromosome: NC_001136
coding_region: 1386806..1388365
strand: +
